# Supplementary material for: Bis[chloridobis(1,10-phenanthroline)copper(II)] penta­cyanido­nitro­soferrate(II) di­methyl­formamide monosolvate
Source: Acta Crystallogr Sect E Struct Rep Online. 2013 Jun 15;69(Pt 7):m391–2. doi: 10.1107/S1600536813015547 (PMC3772424; doi:10.1107/S1600536813015547)
Supplement: Supplementary file 1 [file e-69-0m391-sup1.cif]

##############################################################################
#                                                                            #
# This CIF contains the data in a paper accepted for publication in          #
# Acta Crystallographica Section E. It conforms to the requirements of       #
# Notes for Authors for Acta Crystallographica Section E, and has been       #
# peer reviewed under the auspices of the IUCr Commission on Journals.       #
#                                                                            #
# Full details of the Crystallographic Information File format               #
# are given in the paper "The Crystallographic Information File (CIF):       #
# a New Standard Archive File for Crystallography" by S. R. Hall, F. H.      #
# Allen and I. D. Brown [Acta Cryst. (1991), A47, 655-685].                  #
#                                                                            #
# The current version of the core CIF dictionary is obtainable from          #
# ftp://ftp.iucr.org/pub/cif_core.dic.                                       #
#                                                                            #
# Software is freely available for graphical display of the structure(s)     #
# in this CIF. For information consult the CIF software page                 #
# http://www.iucr.org/resources/cif/software.                                #
#                                                                            #
# This file may be used for bona fide research purposes within the           #
# scientific community so long as proper attribution is given to the journal # 
# article from which it was obtained.                                        #
#                                                                            #
##############################################################################
data_I
_audit_creation_method     SHELXL-97
_chemical_name_systematic
;
Bis[chloridobis(1,10-phenanthroline)copper(II)] pentacyanidonitrosoferrate(II)
dimethylformamide monosolvate
;
_chemical_name_common     ?
_chemical_formula_moiety     '2(C24 H16 Cl Cu N4 +), C5 Fe N6 O 2-, C3 H7 N O'
_chemical_formula_sum     'C56 H39 Cl2 Cu2 Fe N15 O2'
_chemical_formula_iupac
                          '[Cu Cl (C12 H8 N2)2]2 [Fe (C N)5 (N O)] ,  C3 H7 N O'
_chemical_formula_weight     1207.85
_chemical_melting_point     ?
_symmetry_cell_setting     triclinic
_symmetry_space_group_name_H-M     'P -1'
_symmetry_space_group_name_hall     '-P 1'
loop_
    _symmetry_equiv_pos_as_xyz
    'x, y, z'
    '-x, -y, -z'
_cell_length_a     9.9645(13)
_cell_length_b     10.6001(18)
_cell_length_c     12.623(2)
_cell_angle_alpha     79.585(14)
_cell_angle_beta     84.896(12)
_cell_angle_gamma     82.047(12)
_cell_volume     1295.9(4)
_cell_formula_units_Z     1
_cell_measurement_reflns_used     ?
_cell_measurement_theta_min     ?
_cell_measurement_theta_max     ?
_cell_measurement_temperature     293(2)
_cell_special_details     ?
_exptl_crystal_description     block
_exptl_crystal_colour     green
_exptl_crystal_size_max     0.50
_exptl_crystal_size_mid     0.40
_exptl_crystal_size_min     0.20
_exptl_crystal_density_diffrn     1.548
_exptl_crystal_density_method     'not measured'
_exptl_crystal_F_000     614
_exptl_absorpt_coefficient_mu     1.253
_exptl_absorpt_correction_type     numerical
_exptl_absorpt_process_details     '(CrysAlis PRO; Oxford Diffraction, 2010)'
_exptl_absorpt_correction_T_min     0.5747
_exptl_absorpt_correction_T_max     0.7888
_exptl_special_details     ?
_diffrn_ambient_temperature     293(2)
_diffrn_radiation_type     MoK\a
_diffrn_radiation_wavelength     0.71073
_diffrn_radiation_source     'fine-focus sealed tube'
_diffrn_radiation_monochromator     graphite
_diffrn_measurement_device_type     'Oxford Diffraction Xcalibur 3'
_diffrn_measurement_method     '\w-scans'
_diffrn_detector_area_resol_mean     16.1827
_diffrn_reflns_number     11289
_diffrn_reflns_av_R_equivalents     0.0407
_diffrn_reflns_av_sigmaI/netI     0.0651
_diffrn_reflns_theta_min     3.94
_diffrn_reflns_theta_max     27.00
_diffrn_reflns_theta_full     27.00
_diffrn_measured_fraction_theta_max     0.996
_diffrn_measured_fraction_theta_full     0.996
_diffrn_reflns_limit_h_min     -12
_diffrn_reflns_limit_h_max     12
_diffrn_reflns_limit_k_min     -13
_diffrn_reflns_limit_k_max     13
_diffrn_reflns_limit_l_min     -16
_diffrn_reflns_limit_l_max     16
_diffrn_standards_number     2
_diffrn_standards_interval_count     50
_diffrn_standards_decay_%     ?
_refine_special_details
;
Refinement of <i>F</i>^2^ against ALL reflections. The weighted <i>R</i>-factor
<i>wR</i> and goodness of fit <i>S</i> are based on <i>F</i>^2^, conventional
<i>R</i>-factors <i>R</i> are based on <i>F</i>, with <i>F</i> set to zero for
negative <i>F</i>^2^. The threshold expression of <i>F</i>^2^ >
\s(<i>F</i>^2^) is used only for calculating <i>R</i>-factors(gt) <i>etc</i>.
and is not relevant to the choice of reflections for refinement.
<i>R</i>-factors based on <i>F</i>^2^ are statistically about twice as large
as those based on <i>F</i>, and <i>R</i>- factors based on ALL data will be
even larger.
;
_reflns_number_total     5647
_reflns_number_gt     2685
_reflns_threshold_expression     'I>2\s(I)'
_refine_ls_structure_factor_coef     Fsqd
_refine_ls_matrix_type     full
_refine_ls_R_factor_all     0.1078
_refine_ls_R_factor_gt     0.0612
_refine_ls_wR_factor_gt     0.1563
_refine_ls_wR_factor_ref     0.1818
_refine_ls_goodness_of_fit_ref     0.991
_refine_ls_restrained_S_all     0.995
_refine_ls_number_reflns     5647
_refine_ls_number_parameters     366
_refine_ls_number_restraints     5
_refine_ls_hydrogen_treatment     constr
_refine_ls_weighting_scheme     calc
_refine_ls_weighting_details
                 'calc w=1/[\s^2^(Fo^2^)+(0.0900P)^2^] where P=(Fo^2^+2Fc^2^)/3'
_atom_sites_solution_hydrogens     geom
_atom_sites_solution_primary     direct
_atom_sites_solution_secondary     difmap
_refine_ls_shift/su_max     0.001
_refine_ls_shift/su_mean     0.000
_refine_diff_density_max     0.725
_refine_diff_density_min     -0.608
_refine_ls_extinction_method     none
_refine_ls_extinction_coef     ?
loop_
    _atom_type_symbol
    _atom_type_description
    _atom_type_scat_dispersion_real
    _atom_type_scat_dispersion_imag
    _atom_type_scat_source
    'C' 'C' 0.0033 0.0016
                         'International Tables Vol C Tables 4.2.6.8 and 6.1.1.4'
    'H' 'H' 0.0000 0.0000
                         'International Tables Vol C Tables 4.2.6.8 and 6.1.1.4'
    'N' 'N' 0.0061 0.0033
                         'International Tables Vol C Tables 4.2.6.8 and 6.1.1.4'
    'Cl' 'Cl' 0.1484 0.1585
                         'International Tables Vol C Tables 4.2.6.8 and 6.1.1.4'
    'Fe' 'Fe' 0.3463 0.8444
                         'International Tables Vol C Tables 4.2.6.8 and 6.1.1.4'
    'Cu' 'Cu' 0.3201 1.2651
                         'International Tables Vol C Tables 4.2.6.8 and 6.1.1.4'
    'O' 'O' 0.0106 0.0060
                         'International Tables Vol C Tables 4.2.6.8 and 6.1.1.4'
_computing_data_collection     'CrysAlis PRO (Oxford Diffraction, 2010)'
_computing_cell_refinement     'CrysAlis PRO (Oxford Diffraction, 2010)'
_computing_data_reduction     'CrysAlis PRO (Oxford Diffraction, 2010)'
_computing_structure_solution     'SHELXTL (Sheldrick, 2008)'
_computing_structure_refinement     'SHELXTL (Sheldrick, 2008)'
_computing_molecular_graphics
                             'SHELXTL (Sheldrick, 2008) and PLATON (Spek, 2009)'
_computing_publication_material     'publCIF (Westrip, 2010)'
loop_
    _atom_site_type_symbol
    _atom_site_label
    _atom_site_fract_x
    _atom_site_fract_y
    _atom_site_fract_z
    _atom_site_U_iso_or_equiv
    _atom_site_adp_type
    _atom_site_calc_flag
    _atom_site_refinement_flags
    _atom_site_occupancy
    _atom_site_symmetry_multiplicity
    _atom_site_disorder_assembly
    _atom_site_disorder_group
    Cu Cu1 0.17993(5) 1.01179(6) 0.25097(5) 0.0663(2) Uani d . 1 1 . .
    Fe Fe1 0.5000 0.5000 0.5000 0.0698(3) Uani d S 1 2 . .
    Cl Cl1 0.04963(14) 1.13793(15) 0.12224(12) 0.0907(4) Uani d . 1 1 . .
    N N1 0.3265(4) 1.1266(4) 0.2215(3) 0.0620(9) Uani d . 1 1 . .
    N N2 0.3436(4) 0.8814(4) 0.1883(3) 0.0672(10) Uani d . 1 1 . .
    N N3 0.0513(3) 0.8798(4) 0.2939(3) 0.0644(10) Uani d . 1 1 . .
    N N4 0.2017(3) 0.9736(3) 0.4164(3) 0.0567(9) Uani d . 1 1 . .
    C C25 0.6109(5) 0.4836(4) 0.3720(5) 0.0657(12) Uani d . 1 1 . .
    N N5 0.6773(4) 0.4748(5) 0.2946(4) 0.0842(12) Uani d . 1 1 . .
    C C26 0.3406(5) 0.5273(5) 0.4171(4) 0.0672(12) Uani d . 1 1 . .
    N N6 0.2486(4) 0.5418(4) 0.3662(4) 0.0821(12) Uani d . 1 1 . .
    C C27 0.514(4) 0.696(3) 0.474(4) 0.066(6) Uani d P 0.50 1 . .
    N N7 0.5204(17) 0.796(3) 0.446(3) 0.107(9) Uani d P 0.50 1 . .
    N N7B 0.507(3) 0.660(2) 0.471(3) 0.057(5) Uani d P 0.50 1 . .
    O O7B 0.517(2) 0.776(2) 0.457(2) 0.123(8) Uani d P 0.50 1 . .
    C C1 0.3150(5) 1.2477(5) 0.2380(4) 0.0752(13) Uani d . 1 1 . .
    H H1 0.2321 1.2846 0.2654 0.090 Uiso calc R 1 1 . .
    C C2 0.4228(6) 1.3221(6) 0.2157(4) 0.0824(15) Uani d . 1 1 . .
    H H2 0.4134 1.4050 0.2323 0.099 Uiso calc R 1 1 . .
    C C3 0.5410(6) 1.2716(6) 0.1697(4) 0.0872(17) Uani d . 1 1 . .
    H H3 0.6121 1.3215 0.1520 0.105 Uiso calc R 1 1 . .
    C C4 0.5573(4) 1.1453(6) 0.1485(4) 0.0694(13) Uani d . 1 1 . .
    C C5 0.4460(4) 1.0740(5) 0.1772(3) 0.0590(11) Uani d . 1 1 . .
    C C6 0.4538(4) 0.9441(5) 0.1594(3) 0.0605(11) Uani d . 1 1 . .
    C C7 0.5754(5) 0.8866(6) 0.1118(4) 0.0725(14) Uani d . 1 1 . .
    C C8 0.5751(7) 0.7591(7) 0.0950(4) 0.0942(19) Uani d . 1 1 . .
    H H8 0.6514 0.7168 0.0625 0.113 Uiso calc R 1 1 . .
    C C9 0.4641(7) 0.6979(6) 0.1260(5) 0.0972(18) Uani d . 1 1 . .
    H H9 0.4648 0.6129 0.1163 0.117 Uiso calc R 1 1 . .
    C C10 0.3494(6) 0.7617(5) 0.1723(4) 0.0829(15) Uani d . 1 1 . .
    H H10 0.2737 0.7183 0.1928 0.100 Uiso calc R 1 1 . .
    C C11 0.6773(5) 1.0833(8) 0.1005(4) 0.0872(17) Uani d . 1 1 . .
    H H11 0.7523 1.1281 0.0820 0.105 Uiso calc R 1 1 . .
    C C12 0.6851(5) 0.9618(7) 0.0812(4) 0.0874(18) Uani d . 1 1 . .
    H H12 0.7640 0.9259 0.0471 0.105 Uiso calc R 1 1 . .
    C C13 -0.0238(5) 0.8380(5) 0.2298(5) 0.0808(15) Uani d . 1 1 . .
    H H13 -0.0229 0.8740 0.1569 0.097 Uiso calc R 1 1 . .
    C C14 -0.1058(5) 0.7390(5) 0.2707(5) 0.0840(15) Uani d . 1 1 . .
    H H14 -0.1585 0.7106 0.2246 0.101 Uiso calc R 1 1 . .
    C C15 -0.1078(5) 0.6856(5) 0.3758(5) 0.0766(14) Uani d . 1 1 . .
    H H15 -0.1617 0.6204 0.4027 0.092 Uiso calc R 1 1 . .
    C C16 -0.0292(4) 0.7284(4) 0.4436(4) 0.0641(12) Uani d . 1 1 . .
    C C17 0.0489(4) 0.8265(4) 0.3995(4) 0.0600(11) Uani d . 1 1 . .
    C C18 0.1300(4) 0.8767(4) 0.4657(4) 0.0559(10) Uani d . 1 1 . .
    C C19 0.1308(4) 0.8260(4) 0.5758(4) 0.0611(11) Uani d . 1 1 . .
    C C20 0.2095(5) 0.8823(5) 0.6371(4) 0.0741(13) Uani d . 1 1 . .
    H H20 0.2116 0.8539 0.7111 0.089 Uiso calc R 1 1 . .
    C C21 0.2825(5) 0.9787(5) 0.5879(4) 0.0753(13) Uani d . 1 1 . .
    H H21 0.3356 1.0154 0.6281 0.090 Uiso calc R 1 1 . .
    C C22 0.2776(4) 1.0221(5) 0.4772(4) 0.0655(12) Uani d . 1 1 . .
    H H22 0.3290 1.0872 0.4446 0.079 Uiso calc R 1 1 . .
    C C23 -0.0211(5) 0.6775(5) 0.5573(4) 0.0723(13) Uani d . 1 1 . .
    H H23 -0.0690 0.6091 0.5880 0.087 Uiso calc R 1 1 . .
    C C24 0.0522(5) 0.7251(5) 0.6187(4) 0.0745(14) Uani d . 1 1 . .
    H H24 0.0523 0.6916 0.6920 0.089 Uiso calc R 1 1 . .
    N N8 0.0000 0.5000 1.0000 0.157(4) Uiso d SD 1 2 . .
    O O1 -0.2091(11) 0.465(2) 1.004(2) 0.273(9) Uiso d PD 0.50 1 . .
    C C28 -0.1053(13) 0.483(3) 0.9484(13) 0.213(10) Uiso d PD 0.50 1 . .
    H H28A -0.1030 0.4841 0.8688 0.256 Uiso d PR 0.50 1 . .
    C C29 0.015(2) 0.504(2) 1.1107(9) 0.177(8) Uiso d PD 0.50 1 . .
    H H29A -0.0724 0.4960 1.1561 0.212 Uiso d PR 0.50 1 . .
    H H29B 0.0843 0.4305 1.1378 0.212 Uiso d PR 0.50 1 . .
    H H29C 0.0475 0.5876 1.1150 0.212 Uiso d PR 0.50 1 . .
    C C30 0.1174(18) 0.512(2) 0.9282(17) 0.186(8) Uiso d PD 0.50 1 . .
    H H30A 0.0824 0.5077 0.8573 0.223 Uiso d PR 0.50 1 . .
    H H30B 0.1544 0.5962 0.9235 0.223 Uiso d PR 0.50 1 . .
    H H30C 0.1912 0.4391 0.9462 0.223 Uiso d PR 0.50 1 . .
loop_
    _atom_site_aniso_label
    _atom_site_aniso_U_11
    _atom_site_aniso_U_22
    _atom_site_aniso_U_33
    _atom_site_aniso_U_12
    _atom_site_aniso_U_13
    _atom_site_aniso_U_23
    Cu1 0.0579(3) 0.0790(4) 0.0627(4) -0.0218(3) 0.0013(3) -0.0064(3)
    Fe1 0.0523(5) 0.0874(7) 0.0730(7) -0.0208(5) 0.0005(4) -0.0155(5)
    Cl1 0.0809(8) 0.1060(11) 0.0834(9) -0.0154(7) -0.0016(7) -0.0103(8)
    N1 0.058(2) 0.071(3) 0.059(2) -0.0179(18) 0.0037(17) -0.010(2)
    N2 0.066(2) 0.077(3) 0.053(2) -0.014(2) -0.0005(18) 0.003(2)
    N3 0.057(2) 0.072(2) 0.065(2) -0.0181(18) -0.0070(18) -0.005(2)
    N4 0.0478(17) 0.064(2) 0.059(2) -0.0160(16) 0.0040(16) -0.0101(18)
    C25 0.053(2) 0.063(3) 0.084(3) -0.010(2) -0.010(2) -0.016(3)
    N5 0.065(2) 0.105(3) 0.084(3) -0.012(2) 0.001(2) -0.025(3)
    C26 0.057(3) 0.063(3) 0.077(3) -0.015(2) 0.013(2) -0.003(3)
    N6 0.062(2) 0.096(3) 0.085(3) -0.021(2) -0.003(2) 0.001(3)
    C27 0.072(9) 0.048(17) 0.091(11) -0.030(11) 0.006(7) -0.033(14)
    N7 0.060(7) 0.068(14) 0.19(2) -0.003(7) -0.031(10) 0.001(11)
    N7B 0.047(5) 0.043(12) 0.092(8) -0.016(8) -0.010(5) -0.028(10)
    O7B 0.186(15) 0.047(8) 0.140(13) -0.058(8) 0.040(10) -0.017(9)
    C1 0.073(3) 0.082(4) 0.072(3) -0.020(3) 0.009(3) -0.014(3)
    C2 0.094(4) 0.086(4) 0.073(3) -0.035(3) 0.009(3) -0.019(3)
    C3 0.089(4) 0.111(5) 0.072(3) -0.058(3) -0.008(3) -0.009(3)
    C4 0.054(2) 0.106(4) 0.050(3) -0.021(3) -0.006(2) -0.005(3)
    C5 0.050(2) 0.084(3) 0.043(2) -0.021(2) -0.0032(18) -0.001(2)
    C6 0.063(3) 0.076(3) 0.040(2) -0.004(2) -0.009(2) -0.004(2)
    C7 0.065(3) 0.096(4) 0.051(3) 0.006(3) -0.016(2) -0.003(3)
    C8 0.098(4) 0.106(5) 0.065(3) 0.032(4) -0.010(3) -0.010(3)
    C9 0.132(5) 0.075(4) 0.075(4) 0.007(4) -0.009(4) 0.001(3)
    C10 0.109(4) 0.071(4) 0.066(3) -0.020(3) -0.003(3) -0.001(3)
    C11 0.053(3) 0.152(6) 0.059(3) -0.026(3) 0.000(2) -0.014(4)
    C12 0.052(3) 0.152(6) 0.056(3) 0.003(3) -0.008(2) -0.019(4)
    C13 0.070(3) 0.100(4) 0.079(3) -0.023(3) -0.015(3) -0.015(3)
    C14 0.075(3) 0.091(4) 0.096(4) -0.033(3) -0.015(3) -0.023(3)
    C15 0.056(3) 0.071(3) 0.104(4) -0.014(2) -0.007(3) -0.012(3)
    C16 0.045(2) 0.059(3) 0.087(3) -0.011(2) 0.003(2) -0.010(3)
    C17 0.047(2) 0.062(3) 0.069(3) -0.0097(19) 0.000(2) -0.007(2)
    C18 0.044(2) 0.062(3) 0.061(3) -0.0095(19) 0.0022(19) -0.008(2)
    C19 0.052(2) 0.067(3) 0.061(3) -0.007(2) 0.003(2) -0.004(2)
    C20 0.074(3) 0.092(4) 0.055(3) -0.013(3) -0.002(2) -0.010(3)
    C21 0.076(3) 0.089(4) 0.068(3) -0.021(3) -0.011(3) -0.020(3)
    C22 0.062(2) 0.071(3) 0.065(3) -0.018(2) -0.001(2) -0.007(2)
    C23 0.063(3) 0.070(3) 0.079(3) -0.020(2) 0.009(3) 0.003(3)
    C24 0.067(3) 0.079(3) 0.070(3) -0.014(3) 0.009(2) 0.004(3)
_geom_special_details
;
All e.s.d.'s (except the e.s.d. in the dihedral angle between two l.s. planes)
are estimated using the full covariance matrix. The cell e.s.d.'s are taken
into account individually in the estimation of e.s.d.'s in distances, angles
and torsion angles; correlations between e.s.d.'s in cell parameters are only
used when they are defined by crystal symmetry. An approximate (isotropic)
treatment of cell e.s.d.'s is used for estimating e.s.d.'s involving l.s.
planes.
;
loop_
    _geom_bond_atom_site_label_1
    _geom_bond_atom_site_label_2
    _geom_bond_site_symmetry_2
    _geom_bond_distance
    _geom_bond_publ_flag
    Cu1 N1 . 1.996(3) ?
    Cu1 N3 . 1.998(4) ?
    Cu1 N4 . 2.079(4) ?
    Cu1 N2 . 2.177(4) ?
    Cu1 Cl1 . 2.2855(16) ?
    Fe1 N7B . 1.68(2) ?
    Fe1 N7B 2_666 1.68(2) ?
    Fe1 C25 2_666 1.895(6) ?
    Fe1 C25 . 1.895(6) ?
    Fe1 C26 2_666 1.939(6) ?
    Fe1 C26 . 1.939(6) ?
    Fe1 C27 . 2.07(3) ?
    Fe1 C27 2_666 2.07(3) ?
    N1 C1 . 1.325(6) ?
    N1 C5 . 1.361(5) ?
    N2 C10 . 1.313(6) ?
    N2 C6 . 1.351(6) ?
    N3 C13 . 1.320(6) ?
    N3 C17 . 1.350(6) ?
    N4 C22 . 1.334(6) ?
    N4 C18 . 1.358(5) ?
    C25 N5 . 1.141(6) ?
    C26 N6 . 1.143(6) ?
    C27 O7B . 0.83(4) ?
    C27 N7 . 1.06(4) ?
    N7 N7B . 1.45(4) ?
    N7B O7B . 1.23(3) ?
    C1 C2 . 1.398(7) ?
    C1 H1 . 0.9300 ?
    C2 C3 . 1.351(8) ?
    C2 H2 . 0.9300 ?
    C3 C4 . 1.397(8) ?
    C3 H3 . 0.9300 ?
    C4 C5 . 1.412(6) ?
    C4 C11 . 1.423(8) ?
    C5 C6 . 1.425(7) ?
    C6 C7 . 1.414(6) ?
    C7 C8 . 1.406(8) ?
    C7 C12 . 1.426(8) ?
    C8 C9 . 1.352(8) ?
    C8 H8 . 0.9300 ?
    C9 C10 . 1.383(8) ?
    C9 H9 . 0.9300 ?
    C10 H10 . 0.9300 ?
    C11 C12 . 1.344(8) ?
    C11 H11 . 0.9300 ?
    C12 H12 . 0.9300 ?
    C13 C14 . 1.415(7) ?
    C13 H13 . 0.9300 ?
    C14 C15 . 1.345(7) ?
    C14 H14 . 0.9300 ?
    C15 C16 . 1.382(7) ?
    C15 H15 . 0.9300 ?
    C16 C17 . 1.391(6) ?
    C16 C23 . 1.444(7) ?
    C17 C18 . 1.427(6) ?
    C18 C19 . 1.397(6) ?
    C19 C20 . 1.405(7) ?
    C19 C24 . 1.413(6) ?
    C20 C21 . 1.362(7) ?
    C20 H20 . 0.9300 ?
    C21 C22 . 1.393(7) ?
    C21 H21 . 0.9300 ?
    C22 H22 . 0.9300 ?
    C23 C24 . 1.317(7) ?
    C23 H23 . 0.9300 ?
    C24 H24 . 0.9300 ?
    N8 C28 2_567 1.333(3) ?
    N8 C28 . 1.333(3) ?
    N8 C30 2_567 1.421(9) ?
    N8 C30 . 1.421(9) ?
    N8 C29 . 1.426(9) ?
    N8 C29 2_567 1.426(9) ?
    O1 C28 . 1.212(3) ?
    O1 C30 2_567 1.38(3) ?
    C28 C29 2_567 1.13(2) ?
    C28 C30 2_567 1.56(2) ?
    C28 H28A . 1.0001 ?
    C29 C28 2_567 1.13(2) ?
    C29 C30 2_567 1.49(2) ?
    C29 H29A . 1.0000 ?
    C29 H29B . 0.9999 ?
    C29 H29C . 1.0000 ?
    C30 O1 2_567 1.38(3) ?
    C30 C29 2_567 1.49(2) ?
    C30 C28 2_567 1.56(2) ?
    C30 H30A . 1.0000 ?
    C30 H30B . 1.0000 ?
    C30 H30C . 1.0000 ?
loop_
    _geom_angle_atom_site_label_1
    _geom_angle_atom_site_label_2
    _geom_angle_atom_site_label_3
    _geom_angle_site_symmetry_1
    _geom_angle_site_symmetry_3
    _geom_angle
    _geom_angle_publ_flag
    N1 Cu1 N3 . . 171.91(15) ?
    N1 Cu1 N4 . . 93.42(14) ?
    N3 Cu1 N4 . . 80.94(14) ?
    N1 Cu1 N2 . . 80.03(16) ?
    N3 Cu1 N2 . . 95.56(15) ?
    N4 Cu1 N2 . . 103.41(14) ?
    N1 Cu1 Cl1 . . 92.87(12) ?
    N3 Cu1 Cl1 . . 95.13(11) ?
    N4 Cu1 Cl1 . . 142.15(10) ?
    N2 Cu1 Cl1 . . 114.45(11) ?
    N7B Fe1 N7B . 2_666 180.000(3) ?
    N7B Fe1 C25 . 2_666 92.0(13) ?
    N7B Fe1 C25 2_666 2_666 88.0(13) ?
    N7B Fe1 C25 . . 88.0(13) ?
    N7B Fe1 C25 2_666 . 92.0(13) ?
    C25 Fe1 C25 2_666 . 180.0000(10)
                                   ?
    N7B Fe1 C26 . 2_666 91.7(10) ?
    N7B Fe1 C26 2_666 2_666 88.3(10) ?
    C25 Fe1 C26 2_666 2_666 89.34(19) ?
    C25 Fe1 C26 . 2_666 90.66(19) ?
    N7B Fe1 C26 . . 88.3(10) ?
    N7B Fe1 C26 2_666 . 91.7(10) ?
    C25 Fe1 C26 2_666 . 90.66(19) ?
    C25 Fe1 C26 . . 89.34(19) ?
    C26 Fe1 C26 2_666 . 180.0000(10)
                                   ?
    N7B Fe1 C27 . . 4(2) ?
    N7B Fe1 C27 2_666 . 176(2) ?
    C25 Fe1 C27 2_666 . 89.7(13) ?
    C25 Fe1 C27 . . 90.3(13) ?
    C26 Fe1 C27 2_666 . 88.5(12) ?
    C26 Fe1 C27 . . 91.5(12) ?
    N7B Fe1 C27 . 2_666 176(2) ?
    N7B Fe1 C27 2_666 2_666 4(2) ?
    C25 Fe1 C27 2_666 2_666 90.3(13) ?
    C25 Fe1 C27 . 2_666 89.7(13) ?
    C26 Fe1 C27 2_666 2_666 91.5(12) ?
    C26 Fe1 C27 . 2_666 88.5(12) ?
    C27 Fe1 C27 . 2_666 180.000(4) ?
    C1 N1 C5 . . 118.9(4) ?
    C1 N1 Cu1 . . 125.8(3) ?
    C5 N1 Cu1 . . 115.3(3) ?
    C10 N2 C6 . . 118.9(4) ?
    C10 N2 Cu1 . . 131.9(4) ?
    C6 N2 Cu1 . . 109.2(3) ?
    C13 N3 C17 . . 118.9(4) ?
    C13 N3 Cu1 . . 126.9(4) ?
    C17 N3 Cu1 . . 114.1(3) ?
    C22 N4 C18 . . 117.7(4) ?
    C22 N4 Cu1 . . 131.1(3) ?
    C18 N4 Cu1 . . 111.1(3) ?
    N5 C25 Fe1 . . 179.4(5) ?
    N6 C26 Fe1 . . 178.2(5) ?
    O7B C27 N7 . . 4(3) ?
    O7B C27 Fe1 . . 174(5) ?
    N7 C27 Fe1 . . 170(4) ?
    C27 N7 N7B . . 7(4) ?
    O7B N7B N7 . . 4(2) ?
    O7B N7B Fe1 . . 175(3) ?
    N7 N7B Fe1 . . 177(2) ?
    C27 O7B N7B . . 7(5) ?
    N1 C1 C2 . . 122.5(5) ?
    N1 C1 H1 . . 118.7 ?
    C2 C1 H1 . . 118.7 ?
    C3 C2 C1 . . 118.9(5) ?
    C3 C2 H2 . . 120.5 ?
    C1 C2 H2 . . 120.5 ?
    C2 C3 C4 . . 120.7(5) ?
    C2 C3 H3 . . 119.7 ?
    C4 C3 H3 . . 119.7 ?
    C3 C4 C5 . . 117.3(4) ?
    C3 C4 C11 . . 125.0(5) ?
    C5 C4 C11 . . 117.7(5) ?
    N1 C5 C4 . . 121.6(4) ?
    N1 C5 C6 . . 117.2(4) ?
    C4 C5 C6 . . 121.2(4) ?
    N2 C6 C7 . . 122.8(5) ?
    N2 C6 C5 . . 118.2(4) ?
    C7 C6 C5 . . 119.0(4) ?
    C8 C7 C6 . . 115.9(5) ?
    C8 C7 C12 . . 125.3(5) ?
    C6 C7 C12 . . 118.7(5) ?
    C9 C8 C7 . . 120.1(5) ?
    C9 C8 H8 . . 119.9 ?
    C7 C8 H8 . . 119.9 ?
    C8 C9 C10 . . 120.1(6) ?
    C8 C9 H9 . . 120.0 ?
    C10 C9 H9 . . 120.0 ?
    N2 C10 C9 . . 122.2(5) ?
    N2 C10 H10 . . 118.9 ?
    C9 C10 H10 . . 118.9 ?
    C12 C11 C4 . . 121.8(5) ?
    C12 C11 H11 . . 119.1 ?
    C4 C11 H11 . . 119.1 ?
    C11 C12 C7 . . 121.6(5) ?
    C11 C12 H12 . . 119.2 ?
    C7 C12 H12 . . 119.2 ?
    N3 C13 C14 . . 120.7(5) ?
    N3 C13 H13 . . 119.6 ?
    C14 C13 H13 . . 119.6 ?
    C15 C14 C13 . . 120.3(5) ?
    C15 C14 H14 . . 119.8 ?
    C13 C14 H14 . . 119.8 ?
    C14 C15 C16 . . 119.4(5) ?
    C14 C15 H15 . . 120.3 ?
    C16 C15 H15 . . 120.3 ?
    C15 C16 C17 . . 118.0(5) ?
    C15 C16 C23 . . 124.6(4) ?
    C17 C16 C23 . . 117.4(4) ?
    N3 C17 C16 . . 122.6(4) ?
    N3 C17 C18 . . 116.7(4) ?
    C16 C17 C18 . . 120.6(4) ?
    N4 C18 C19 . . 123.8(4) ?
    N4 C18 C17 . . 116.8(4) ?
    C19 C18 C17 . . 119.3(4) ?
    C18 C19 C20 . . 116.5(4) ?
    C18 C19 C24 . . 119.1(4) ?
    C20 C19 C24 . . 124.4(5) ?
    C21 C20 C19 . . 119.9(5) ?
    C21 C20 H20 . . 120.1 ?
    C19 C20 H20 . . 120.1 ?
    C20 C21 C22 . . 119.8(5) ?
    C20 C21 H21 . . 120.1 ?
    C22 C21 H21 . . 120.1 ?
    N4 C22 C21 . . 122.2(4) ?
    N4 C22 H22 . . 118.9 ?
    C21 C22 H22 . . 118.9 ?
    C24 C23 C16 . . 121.9(4) ?
    C24 C23 H23 . . 119.1 ?
    C16 C23 H23 . . 119.1 ?
    C23 C24 C19 . . 121.6(5) ?
    C23 C24 H24 . . 119.2 ?
    C19 C24 H24 . . 119.2 ?
    C28 N8 C28 2_567 . 180.000(4) ?
    C28 N8 C30 2_567 2_567 111.0(11) ?
    C28 N8 C30 . 2_567 69.0(11) ?
    C28 N8 C30 2_567 . 69.0(11) ?
    C28 N8 C30 . . 111.0(11) ?
    C30 N8 C30 2_567 . 180.000(5) ?
    C28 N8 C29 2_567 . 48.1(10) ?
    C28 N8 C29 . . 131.9(10) ?
    C30 N8 C29 2_567 . 62.9(11) ?
    C30 N8 C29 . . 117.1(11) ?
    C28 N8 C29 2_567 2_567 131.9(10) ?
    C28 N8 C29 . 2_567 48.1(10) ?
    C30 N8 C29 2_567 2_567 117.1(11) ?
    C30 N8 C29 . 2_567 62.9(11) ?
    C29 N8 C29 . 2_567 180.000(7) ?
    C28 O1 C30 . 2_567 73.7(8) ?
    C29 C28 O1 2_567 . 173.4(12) ?
    C29 C28 N8 2_567 . 70.3(7) ?
    O1 C28 N8 . . 116.3(9) ?
    C29 C28 C30 2_567 2_567 128.3(8) ?
    O1 C28 C30 . 2_567 58.2(9) ?
    N8 C28 C30 . 2_567 58.1(7) ?
    C29 C28 H28A 2_567 . 53.9 ?
    O1 C28 H28A . . 119.6 ?
    N8 C28 H28A . . 124.1 ?
    C30 C28 H28A 2_567 . 175.9 ?
    C28 C29 N8 2_567 . 61.6(6) ?
    C28 C29 C30 2_567 2_567 120.0(10) ?
    N8 C29 C30 . 2_567 58.4(7) ?
    C28 C29 H29A 2_567 . 173.5 ?
    N8 C29 H29A . . 112.6 ?
    C30 C29 H29A 2_567 . 54.2 ?
    C28 C29 H29B 2_567 . 76.0 ?
    N8 C29 H29B . . 107.6 ?
    C30 C29 H29B 2_567 . 124.3 ?
    H29A C29 H29B . . 109.5 ?
    C28 C29 H29C 2_567 . 71.1 ?
    N8 C29 H29C . . 108.2 ?
    C30 C29 H29C 2_567 . 126.2 ?
    H29A C29 H29C . . 109.5 ?
    H29B C29 H29C . . 109.5 ?
    O1 C30 N8 2_567 . 100.9(13) ?
    O1 C30 C29 2_567 2_567 159.1(13) ?
    N8 C30 C29 . 2_567 58.7(7) ?
    O1 C30 C28 2_567 2_567 48.1(8) ?
    N8 C30 C28 . 2_567 52.8(6) ?
    C29 C30 C28 2_567 2_567 111.5(8) ?
    O1 C30 H30A 2_567 . 156.1 ?
    N8 C30 H30A . . 102.4 ?
    C29 C30 H30A 2_567 . 43.6 ?
    C28 C30 H30A 2_567 . 155.1 ?
    O1 C30 H30B 2_567 . 55.3 ?
    N8 C30 H30B . . 113.5 ?
    C29 C30 H30B 2_567 . 125.5 ?
    C28 C30 H30B 2_567 . 82.6 ?
    H30A C30 H30B . . 109.5 ?
    O1 C30 H30C 2_567 . 65.8 ?
    N8 C30 H30C . . 112.3 ?
    C29 C30 H30C 2_567 . 123.5 ?
    C28 C30 H30C 2_567 . 85.5 ?
    H30A C30 H30C . . 109.5 ?
    H30B C30 H30C . . 109.5 ?
loop_
    _geom_torsion_atom_site_label_1
    _geom_torsion_atom_site_label_2
    _geom_torsion_atom_site_label_3
    _geom_torsion_atom_site_label_4
    _geom_torsion_site_symmetry_1
    _geom_torsion_site_symmetry_2
    _geom_torsion_site_symmetry_3
    _geom_torsion_site_symmetry_4
    _geom_torsion
    _geom_torsion_publ_flag
    N4 Cu1 N1 C1 . . . . -77.5(4) ?
    N2 Cu1 N1 C1 . . . . 179.5(4) ?
    Cl1 Cu1 N1 C1 . . . . 65.2(4) ?
    N4 Cu1 N1 C5 . . . . 104.9(3) ?
    N2 Cu1 N1 C5 . . . . 1.8(3) ?
    Cl1 Cu1 N1 C5 . . . . -112.5(3) ?
    N1 Cu1 N2 C10 . . . . -179.7(5) ?
    N3 Cu1 N2 C10 . . . . 7.2(5) ?
    N4 Cu1 N2 C10 . . . . 89.2(5) ?
    Cl1 Cu1 N2 C10 . . . . -91.0(5) ?
    N1 Cu1 N2 C6 . . . . -2.1(3) ?
    N3 Cu1 N2 C6 . . . . -175.2(3) ?
    N4 Cu1 N2 C6 . . . . -93.2(3) ?
    Cl1 Cu1 N2 C6 . . . . 86.6(3) ?
    N4 Cu1 N3 C13 . . . . 178.4(4) ?
    N2 Cu1 N3 C13 . . . . -78.8(4) ?
    Cl1 Cu1 N3 C13 . . . . 36.4(4) ?
    N4 Cu1 N3 C17 . . . . -4.6(3) ?
    N2 Cu1 N3 C17 . . . . 98.1(3) ?
    Cl1 Cu1 N3 C17 . . . . -146.6(3) ?
    N1 Cu1 N4 C22 . . . . 6.1(4) ?
    N3 Cu1 N4 C22 . . . . -179.7(4) ?
    N2 Cu1 N4 C22 . . . . 86.7(4) ?
    Cl1 Cu1 N4 C22 . . . . -93.0(4) ?
    N1 Cu1 N4 C18 . . . . -169.6(3) ?
    N3 Cu1 N4 C18 . . . . 4.6(3) ?
    N2 Cu1 N4 C18 . . . . -89.0(3) ?
    Cl1 Cu1 N4 C18 . . . . 91.3(3) ?
    C5 N1 C1 C2 . . . . -2.7(7) ?
    Cu1 N1 C1 C2 . . . . 179.7(4) ?
    N1 C1 C2 C3 . . . . 4.0(8) ?
    C1 C2 C3 C4 . . . . -2.5(8) ?
    C2 C3 C4 C5 . . . . 0.0(8) ?
    C2 C3 C4 C11 . . . . -180.0(5) ?
    C1 N1 C5 C4 . . . . 0.0(6) ?
    Cu1 N1 C5 C4 . . . . 177.8(3) ?
    C1 N1 C5 C6 . . . . -179.2(4) ?
    Cu1 N1 C5 C6 . . . . -1.4(5) ?
    C3 C4 C5 N1 . . . . 1.4(6) ?
    C11 C4 C5 N1 . . . . -178.7(4) ?
    C3 C4 C5 C6 . . . . -179.5(4) ?
    C11 C4 C5 C6 . . . . 0.4(6) ?
    C10 N2 C6 C7 . . . . 0.5(7) ?
    Cu1 N2 C6 C7 . . . . -177.5(3) ?
    C10 N2 C6 C5 . . . . 180.0(4) ?
    Cu1 N2 C6 C5 . . . . 2.0(5) ?
    N1 C5 C6 N2 . . . . -0.6(6) ?
    C4 C5 C6 N2 . . . . -179.8(4) ?
    N1 C5 C6 C7 . . . . 178.9(4) ?
    C4 C5 C6 C7 . . . . -0.2(6) ?
    N2 C6 C7 C8 . . . . 0.5(7) ?
    C5 C6 C7 C8 . . . . -179.0(4) ?
    N2 C6 C7 C12 . . . . 178.2(4) ?
    C5 C6 C7 C12 . . . . -1.3(6) ?
    C6 C7 C8 C9 . . . . -1.5(8) ?
    C12 C7 C8 C9 . . . . -179.0(5) ?
    C7 C8 C9 C10 . . . . 1.4(9) ?
    C6 N2 C10 C9 . . . . -0.6(8) ?
    Cu1 N2 C10 C9 . . . . 176.9(4) ?
    C8 C9 C10 N2 . . . . -0.4(9) ?
    C3 C4 C11 C12 . . . . -179.1(5) ?
    C5 C4 C11 C12 . . . . 1.0(7) ?
    C4 C11 C12 C7 . . . . -2.6(8) ?
    C8 C7 C12 C11 . . . . -179.8(5) ?
    C6 C7 C12 C11 . . . . 2.7(7) ?
    C17 N3 C13 C14 . . . . 0.0(7) ?
    Cu1 N3 C13 C14 . . . . 176.8(4) ?
    N3 C13 C14 C15 . . . . -0.2(8) ?
    C13 C14 C15 C16 . . . . 0.1(8) ?
    C14 C15 C16 C17 . . . . 0.3(7) ?
    C14 C15 C16 C23 . . . . -178.9(5) ?
    C13 N3 C17 C16 . . . . 0.4(7) ?
    Cu1 N3 C17 C16 . . . . -176.8(3) ?
    C13 N3 C17 C18 . . . . -178.9(4) ?
    Cu1 N3 C17 C18 . . . . 3.9(5) ?
    C15 C16 C17 N3 . . . . -0.5(7) ?
    C23 C16 C17 N3 . . . . 178.8(4) ?
    C15 C16 C17 C18 . . . . 178.7(4) ?
    C23 C16 C17 C18 . . . . -2.0(6) ?
    C22 N4 C18 C19 . . . . 0.4(6) ?
    Cu1 N4 C18 C19 . . . . 176.7(3) ?
    C22 N4 C18 C17 . . . . 179.7(4) ?
    Cu1 N4 C18 C17 . . . . -3.9(4) ?
    N3 C17 C18 N4 . . . . 0.2(6) ?
    C16 C17 C18 N4 . . . . -179.1(4) ?
    N3 C17 C18 C19 . . . . 179.6(4) ?
    C16 C17 C18 C19 . . . . 0.3(6) ?
    N4 C18 C19 C20 . . . . 1.2(6) ?
    C17 C18 C19 C20 . . . . -178.1(4) ?
    N4 C18 C19 C24 . . . . 180.0(4) ?
    C17 C18 C19 C24 . . . . 0.7(6) ?
    C18 C19 C20 C21 . . . . -1.8(7) ?
    C24 C19 C20 C21 . . . . 179.5(4) ?
    C19 C20 C21 C22 . . . . 0.8(8) ?
    C18 N4 C22 C21 . . . . -1.5(7) ?
    Cu1 N4 C22 C21 . . . . -176.9(3) ?
    C20 C21 C22 N4 . . . . 0.9(8) ?
    C15 C16 C23 C24 . . . . -177.7(5) ?
    C17 C16 C23 C24 . . . . 3.0(7) ?
    C16 C23 C24 C19 . . . . -2.2(8) ?
    C18 C19 C24 C23 . . . . 0.3(7) ?
    C20 C19 C24 C23 . . . . 179.0(5) ?
    C30 O1 C28 N8 2_567 . . . 3(2) ?
    C30 N8 C28 C29 2_567 . . 2_567 178(3) ?
    C30 N8 C28 C29 . . . 2_567 -2(3) ?
    C29 N8 C28 C29 . . . 2_567 180.000(3) ?
    C28 N8 C28 O1 2_567 . . .  17E1(10)
                                       ?
    C30 N8 C28 O1 2_567 . . . -3(2) ?
    C30 N8 C28 O1 . . . . 177(2) ?
    C29 N8 C28 O1 . . . . -1(4) ?
    C29 N8 C28 O1 2_567 . . . 179(4) ?
    C30 N8 C28 C30 . . . 2_567 180.000(5) ?
    C29 N8 C28 C30 . . . 2_567 2(3) ?
    C29 N8 C28 C30 2_567 . . 2_567 -178(3) ?
    C28 N8 C29 C28 . . . 2_567 180.000(4) ?
    C30 N8 C29 C28 2_567 . . 2_567 -177(3) ?
    C30 N8 C29 C28 . . . 2_567 3(3) ?
    C28 N8 C29 C30 2_567 . . 2_567 177(3) ?
    C28 N8 C29 C30 . . . 2_567 -3(3) ?
    C30 N8 C29 C30 . . . 2_567 180.000(4) ?
    C28 N8 C30 O1 2_567 . . 2_567 -2.8(19) ?
    C28 N8 C30 O1 . . . 2_567 177.2(19) ?
    C29 N8 C30 O1 . . . 2_567 -5(2) ?
    C29 N8 C30 O1 2_567 . . 2_567 175(2) ?
    C28 N8 C30 C29 2_567 . . 2_567 -178(2) ?
    C28 N8 C30 C29 . . . 2_567 2(2) ?
    C29 N8 C30 C29 . . . 2_567 180.000(4) ?
    C28 N8 C30 C28 . . . 2_567 180.000(4) ?
    C29 N8 C30 C28 . . . 2_567 -2(2) ?
    C29 N8 C30 C28 2_567 . . 2_567 178(2) ?
loop_
    _geom_hbond_atom_site_label_D
    _geom_hbond_atom_site_label_H
    _geom_hbond_atom_site_label_A
    _geom_hbond_site_symmetry_A
    _geom_hbond_distance_DH
    _geom_hbond_distance_HA
    _geom_hbond_distance_DA
    _geom_hbond_angle_DHA
    _geom_hbond_publ_flag
    C12 H12 Cl1 2_675 0.93 2.82 3.701(6) 159 yes
    C23 H23 N6 2_566 0.93 2.52 3.425(7) 163 yes
data_New_Global_Publ_Block
_journal_date_recd_electronic     2013-05-21
_journal_date_accepted     2013-06-04
_journal_name_full     'Acta Crystallographica, Section E'
_journal_year     2013
_journal_volume     69
_journal_issue      7
_journal_page_first     m391
_journal_page_last     m392
_journal_paper_category     QM
_journal_paper_doi     10.1107/S1600536813015547
_journal_coeditor_code     LH5620
_publ_contact_author_name     'Olesia V. Kozachuk'
_publ_contact_author_address
;
National Taras Shevchenko University,
Department of Chemistry,
Volodymyrska str. 64/13, 01601 Kyiv, Ukraine
;
_publ_contact_author_email     'kozachuk_o@yahoo.com'
_publ_contact_author_fax     ?
_publ_contact_author_phone     ?
_publ_section_title
;
Bis[chloridobis(1,10-phenanthroline)copper(II)] pentacyanidonitrosoferrate(II)
dimethylformamide monosolvate
;
_publ_section_title_footnote     .
loop_
    _publ_author_name
    _publ_author_footnote
    _publ_author_address
    'Rusanova, Julia A.' .
;
Taras Shevchenko National University,
Department of Chemistry,
Volodymyrska str. 64/13, 01601 Kyiv, Ukraine
;
    'Kozachuk, Olesia V.' .
;
Taras Shevchenko National University,
Department of Chemistry,
Volodymyrska str. 64/13, 01601 Kyiv, Ukraine
;
    'Dyakonenko, Viktoriya V.' .
;
STC
"Institute for Single Crystals",
National Academy of Sciences of Ukraine,
Lenina ave. 60, Kharkov 61001,
Ukraine
;
_publ_section_synopsis     .
