# Supplementary material for: Bis[chloridobis(1,10-phenanthroline)copper(II)] penta­cyanido­nitro­soferrate(II) di­methyl­formamide monosolvate
Source: Acta Crystallogr Sect E Struct Rep Online. 2013 Jun 15;69(Pt 7):m391–2. doi: 10.1107/S1600536813015547 (PMC3772424; doi:10.1107/S1600536813015547)
Supplement: Supplementary file 2 [file e-69-0m391-Isup2.hkl]

# 
# h,k,l, Fc-squared, Fo-squared, sigma(Fo-squared) and status flag 
# 
data_I
_shelx_title ' koko92 in P-1' 
_shelx_refln_list_code          4 
_shelx_F_calc_maximum      168.10 
_exptl_crystal_F_000       614.00 
_reflns_d_resolution_high  0.7828 
 
loop_ 
 _symmetry_equiv_pos_as_xyz 
 'x, y, z' 
 '-x, -y, -z' 
 
_cell_length_a     9.9645 
_cell_length_b    10.6001 
_cell_length_c    12.6230 
_cell_angle_alpha  79.585 
_cell_angle_beta   84.896 
_cell_angle_gamma  82.047 
 
_shelx_F_squared_multiplier     1.000 
 
loop_ 
 _refln_index_h 
 _refln_index_k 
 _refln_index_l 
 _refln_F_squared_calc 
 _refln_F_squared_meas 
 _refln_F_squared_sigma 
 _refln_observed_status 
   2   0   0     3484.87     2626.39     38.37 o 
   3   0   0      152.53       97.22      4.40 o 
   4   0   0      832.68      963.90      9.93 o 
   5   0   0       23.66       41.86      4.58 o 
   6   0   0     1873.73     1827.96     19.85 o 
   7   0   0      129.13      138.20      6.68 o 
   8   0   0      496.36      545.32     14.23 o 
   9   0   0       50.11       65.25     10.60 o 
  10   0   0        0.26        2.86      4.76 o 
  11   0   0       17.41        6.79      9.01 o 
  12   0   0        0.67        8.47     10.89 o 
 -12   1   0        3.40        9.79     16.50 o 
 -11   1   0       85.20       79.32     25.89 o 
 -10   1   0        7.74        6.12      9.48 o 
  -9   1   0       16.02       13.68      7.16 o 
  -8   1   0      834.87      952.21     16.90 o 
  -7   1   0      215.65      218.80      7.80 o 
  -6   1   0      158.52      179.67      8.59 o 
  -5   1   0     1857.52     1912.22     24.96 o 
  -4   1   0       13.85       14.78      4.39 o 
  -3   1   0       17.64       10.96      2.73 o 
  -2   1   0     3296.17     2827.51     51.97 o 
   2   1   0     4607.00     3627.72    102.40 o 
   3   1   0     1444.40     1549.35     51.84 o 
   4   1   0      620.32      555.47      8.04 o 
   5   1   0      529.12      577.90      8.74 o 
   6   1   0      116.00      143.43      6.34 o 
   7   1   0       44.94       41.52      5.54 o 
   8   1   0     2241.63     2666.39     99.34 o 
   9   1   0        1.94        7.49      6.02 o 
  10   1   0       59.16       26.99      8.86 o 
  11   1   0       22.98       17.54      9.03 o 
  12   1   0       44.66       18.24      9.83 o 
 -12   2   0       15.23        8.13     15.68 o 
 -11   2   0        3.49        4.04      8.99 o 
 -10   2   0       14.60       10.77     12.90 o 
  -9   2   0      152.20      161.26     25.51 o 
  -8   2   0       18.21       10.51      5.11 o 
  -7   2   0        0.22        1.99      2.66 o 
  -6   2   0     1190.13     1114.46     13.63 o 
  -5   2   0      567.18      551.51     17.32 o 
  -4   2   0      264.92      250.34      6.17 o 
  -3   2   0     1702.74     1712.93     19.66 o 
  -2   2   0    12498.40    12476.26    692.91 o 
  -1   2   0      426.57      388.97     10.71 o 
   0   2   0     4145.02     3289.51     26.68 o 
   1   2   0       11.23       49.34      6.97 o 
   2   2   0     6395.02     6288.87     58.85 o 
   3   2   0     1170.75      831.06     10.32 o 
   4   2   0        0.33        7.93      3.23 o 
   5   2   0       30.92       15.55      4.26 o 
   6   2   0      765.61      676.50     11.72 o 
   7   2   0      317.76      281.72     10.01 o 
   8   2   0      260.60      270.31     13.70 o 
   9   2   0      117.62      141.13     13.50 o 
  10   2   0      164.53      151.90     14.06 o 
  11   2   0       79.71       71.81     13.12 o 
  12   2   0       43.84       19.62     10.47 o 
 -11   3   0       61.36       68.78     27.10 o 
 -10   3   0        4.35        1.92      9.29 o 
  -9   3   0       17.78        7.54     10.61 o 
  -8   3   0       60.36       53.60     12.60 o 
  -7   3   0      214.68      221.43      9.16 o 
  -6   3   0      101.88       97.70      5.69 o 
  -5   3   0      659.89      580.36     48.12 o 
  -4   3   0       41.53       29.94      5.83 o 
  -3   3   0     1745.64     1877.25    111.90 o 
  -2   3   0     2548.48     2227.08     68.85 o 
  -1   3   0      578.25      618.02     10.79 o 
   0   3   0      796.82      871.80     20.91 o 
   1   3   0      880.84     1002.34     17.50 o 
   2   3   0     3422.13     3036.94     63.44 o 
   3   3   0     3912.15     4043.74     32.31 o 
   4   3   0        0.97        4.76      2.34 o 
   5   3   0      793.58      877.27     26.69 o 
   6   3   0       10.05        9.72      4.77 o 
   7   3   0       61.39       46.83      6.76 o 
   8   3   0      643.50      710.48     18.06 o 
   9   3   0        0.84        5.51      3.91 o 
  10   3   0      210.19      241.91     15.89 o 
  11   3   0      383.62      492.22     35.15 o 
  12   3   0        0.07        3.19      5.92 o 
 -11   4   0       12.30       22.17     21.46 o 
 -10   4   0       81.37       64.12     27.01 o 
  -9   4   0       50.37       42.84     21.03 o 
  -8   4   0        3.04        5.08      7.04 o 
  -7   4   0       20.60       10.52      7.74 o 
  -6   4   0      343.18      353.37     10.81 o 
  -5   4   0       17.95       12.86      4.29 o 
  -4   4   0       59.08       64.21      6.26 o 
  -3   4   0     1077.88     1067.97     14.06 o 
  -2   4   0      409.86      360.70      9.90 o 
  -1   4   0       38.27       53.43      5.44 o 
   0   4   0     4200.76     4419.10     75.26 o 
   1   4   0     3644.23     3620.60    159.48 o 
   2   4   0     1574.25     1663.83     37.22 o 
   3   4   0     2621.20     2443.36     23.05 o 
   4   4   0      295.03      301.97      7.44 o 
   5   4   0      140.18      104.00      8.60 o 
   6   4   0     1200.83     1233.27     21.94 o 
   7   4   0       19.45       16.61      6.11 o 
   8   4   0       26.51       33.55      8.62 o 
   9   4   0      191.16      225.71     13.58 o 
  10   4   0      141.27      155.76     14.32 o 
  11   4   0       84.03       83.71     17.47 o 
  12   4   0        6.28       16.07     13.53 o 
 -11   5   0       22.21       24.27     21.54 o 
 -10   5   0        1.44        4.49      8.73 o 
  -9   5   0       33.81       31.84     25.47 o 
  -8   5   0       21.59        8.57      9.05 o 
  -7   5   0       25.58       14.82      9.12 o 
  -6   5   0        6.82        3.26      5.01 o 
  -5   5   0       75.31       52.69      7.14 o 
  -4   5   0      378.12      401.13     34.66 o 
  -3   5   0      617.47      534.95     31.96 o 
  -2   5   0     1046.48     1119.40     22.44 o 
  -1   5   0      501.15      460.24     12.07 o 
   0   5   0     1492.33     1740.30     17.63 o 
   1   5   0      586.15      674.65     11.53 o 
   2   5   0     4913.88     5285.27    231.99 o 
   3   5   0      744.65      879.10     21.44 o 
   4   5   0       74.84       68.17      8.46 o 
   5   5   0     1640.78     1986.93     28.08 o 
   6   5   0      238.33      241.24     11.52 o 
   7   5   0       86.00       82.01      9.44 o 
   8   5   0      329.69      291.57     19.26 o 
   9   5   0       23.55       12.12      9.22 o 
  10   5   0       13.86       19.65     12.28 o 
  11   5   0      139.31      156.32     25.03 o 
  12   5   0        8.76        5.91     11.28 o 
 -10   6   0        1.17        4.03     15.23 o 
  -9   6   0       42.06       91.89     31.63 o 
  -8   6   0        0.38        4.39      6.20 o 
  -7   6   0        7.60        4.04      5.32 o 
  -6   6   0      104.55       78.34     12.77 o 
  -5   6   0       10.02        7.02      5.91 o 
  -4   6   0        1.35        2.24      2.35 o 
  -3   6   0      673.27      729.08     22.44 o 
  -2   6   0        2.39        1.46      1.48 o 
  -1   6   0      996.47     1270.36     49.66 o 
   0   6   0     2254.69     2417.80     35.11 o 
   1   6   0       26.18       18.87      4.76 o 
   2   6   0       18.49        9.70      3.13 o 
   3   6   0      403.14      386.04     16.80 o 
   4   6   0      573.18      583.25     19.45 o 
   5   6   0      321.76      317.82     13.89 o 
   6   6   0      590.96      588.57     23.71 o 
   7   6   0      117.34      115.34     15.03 o 
   8   6   0        1.77        5.38      6.51 o 
   9   6   0      263.08      266.94     20.24 o 
  10   6   0      151.76      155.82     19.67 o 
  11   6   0       16.19       12.94     13.29 o 
  -9   7   0        1.66        4.86      9.12 o 
  -8   7   0       34.98       27.62     13.25 o 
  -7   7   0        7.42        3.54      4.87 o 
  -6   7   0        6.29       10.37      9.58 o 
  -5   7   0       19.96        7.67      7.22 o 
  -4   7   0       30.17       28.95     10.22 o 
  -3   7   0       16.50        8.15      3.74 o 
  -2   7   0        4.19        6.35      3.31 o 
  -1   7   0      981.68     1060.98     18.62 o 
   0   7   0      662.06      697.39     14.86 o 
   1   7   0     1250.50     1298.32     24.12 o 
   2   7   0      705.37      795.67     22.74 o 
   3   7   0        0.68        5.93      5.03 o 
   4   7   0        7.27        6.20      5.29 o 
   5   7   0      505.88      600.60     18.02 o 
   6   7   0        4.45        8.37      5.91 o 
   7   7   0        4.56        5.43      5.93 o 
   8   7   0      359.49      384.86     22.33 o 
   9   7   0        9.41        5.25      7.09 o 
  10   7   0        0.08        5.87      8.31 o 
  11   7   0       20.93       21.95     14.05 o 
  -9   8   0        5.52       10.12     15.07 o 
  -8   8   0        2.51        4.77      7.61 o 
  -7   8   0        0.36        1.22      5.01 o 
  -6   8   0       90.04      122.38     17.79 o 
  -5   8   0        4.63        3.27      5.47 o 
  -4   8   0        7.64       11.99      7.66 o 
  -3   8   0       30.81       16.17      9.35 o 
  -2   8   0       11.78        5.14      5.18 o 
  -1   8   0      178.91      193.81     15.00 o 
   0   8   0      824.88     1066.24     23.92 o 
   1   8   0       64.11       61.50      9.88 o 
   2   8   0      145.00      162.14     19.10 o 
   3   8   0        1.10        4.43      4.92 o 
   4   8   0       73.08       58.37     11.52 o 
   5   8   0      171.89      169.37     13.03 o 
   6   8   0       36.21       32.50      9.67 o 
   7   8   0      144.14      160.14     14.63 o 
   8   8   0      113.26      118.35     23.94 o 
   9   8   0       45.43       30.48     14.53 o 
  10   8   0       17.14       12.02     12.31 o 
  11   8   0        1.66        2.32      8.46 o 
  -8   9   0        0.20        3.69      8.17 o 
  -7   9   0        9.28       10.35      8.68 o 
  -6   9   0        3.80        3.74      8.27 o 
  -5   9   0       17.77       16.81     10.08 o 
  -4   9   0        9.53       11.00      8.51 o 
  -3   9   0       10.28        3.26      5.16 o 
  -2   9   0       22.74       20.78      7.94 o 
  -1   9   0        8.58        3.01      5.03 o 
   0   9   0       54.53       52.26     10.32 o 
   1   9   0        0.25        4.21      4.93 o 
   2   9   0      492.70      640.52     24.91 o 
   3   9   0        8.91        9.04      6.44 o 
   4   9   0       35.78       38.75     12.72 o 
   5   9   0       87.63       99.26     13.06 o 
   6   9   0        4.26        4.55      6.33 o 
   7   9   0       32.40       34.09     10.41 o 
   8   9   0      120.78      147.31     23.35 o 
   9   9   0        4.82        3.70      8.39 o 
  10   9   0       12.54        7.53     10.75 o 
  -7  10   0        0.07        6.37     10.33 o 
  -6  10   0        5.96       11.33      8.65 o 
  -5  10   0        0.06        9.62      9.04 o 
  -4  10   0        0.07        3.82      7.09 o 
  -3  10   0       17.18        9.34      7.88 o 
  -2  10   0        0.24        2.84      6.75 o 
  -1  10   0       18.07        9.67     15.16 o 
   0  10   0       28.79       22.01     15.49 o 
   1  10   0       75.54       82.56     14.21 o 
   2  10   0        2.50        9.95      7.91 o 
   3  10   0      184.43      183.31     16.24 o 
   4  10   0        6.55        5.89      6.06 o 
   5  10   0        7.73        3.92      4.11 o 
   6  10   0       45.28       28.30      9.05 o 
   7  10   0       63.54       69.38     13.31 o 
   8  10   0        3.33        6.83     11.71 o 
   9  10   0       14.63       14.87     13.01 o 
  -5  11   0        1.98       10.42      9.91 o 
  -4  11   0        5.38        9.94     11.24 o 
  -3  11   0        3.05        3.63     10.35 o 
  -2  11   0        3.46        5.90      7.14 o 
  -1  11   0       20.53       14.70     15.93 o 
   0  11   0        5.93        2.47     11.01 o 
   1  11   0       32.52       38.75     18.95 o 
   2  11   0       87.68      125.37     15.84 o 
   3  11   0        0.55        2.28      5.95 o 
   4  11   0        4.37        7.62      9.25 o 
   5  11   0       47.02       57.79     11.83 o 
   6  11   0        0.47        5.70      7.48 o 
   7  11   0        0.05        7.12      9.98 o 
   8  11   0       26.89       18.62     13.13 o 
  -4  12   0        1.88        6.93     11.36 o 
  -3  12   0        4.61        4.65     13.22 o 
  -2  12   0        0.56        6.32     13.12 o 
  -1  12   0        3.34        5.80     13.54 o 
   0  12   0        2.15        8.71     14.43 o 
   1  12   0        2.75        4.40     11.88 o 
   2  12   0        3.08        5.40     14.71 o 
   3  12   0        1.54        3.79      8.58 o 
   4  12   0        6.63       12.29     11.79 o 
   5  12   0       28.98       14.80      9.11 o 
   6  12   0        1.84        5.56      8.90 o 
  -1  13   0        0.10        5.73     11.05 o 
   0  13   0        0.04        5.25     13.88 o 
   1  13   0        1.51        6.26     11.76 o 
   2  13   0        8.80        9.93     14.18 o 
   3  13   0        0.20        3.33     10.88 o 
   4  13   0        3.42        7.19     11.87 o 
  -3 -13   1       10.63        7.83     15.62 o 
  -2 -13   1        1.24        6.75     12.15 o 
  -1 -13   1        0.48        7.52     16.35 o 
   0 -13   1        9.55       17.83     18.88 o 
  -6 -12   1        9.73       10.72     10.36 o 
  -5 -12   1        0.12        7.10      7.89 o 
  -4 -12   1       11.66       13.71     11.69 o 
  -3 -12   1       23.22       12.17     11.10 o 
  -2 -12   1       24.58       19.12     19.06 o 
  -1 -12   1        1.57        0.52     10.13 o 
   0 -12   1        0.37       14.56     17.51 o 
   1 -12   1        0.06        7.81     16.78 o 
   2 -12   1        8.24       10.64     18.40 o 
   3 -12   1        1.01       11.50     17.19 o 
  -8 -11   1        9.10        7.52     10.65 o 
  -7 -11   1        1.46        3.40      8.80 o 
  -6 -11   1       23.21       24.19     10.99 o 
  -5 -11   1        0.44        4.57      5.23 o 
  -4 -11   1       13.74       12.97      9.07 o 
  -3 -11   1      116.80      143.45     16.41 o 
  -2 -11   1        3.08        4.44      6.82 o 
  -1 -11   1        4.28        3.07      7.60 o 
   0 -11   1        3.16        4.30      9.78 o 
   1 -11   1        0.77        5.29      9.59 o 
   2 -11   1       14.32        4.22      9.72 o 
   3 -11   1        5.39        4.10      8.39 o 
   4 -11   1        5.30        7.17      8.36 o 
   5 -11   1        0.43        5.28      8.85 o 
  -9 -10   1        0.70        6.96     10.21 o 
  -8 -10   1       10.80        4.36     10.45 o 
  -7 -10   1       42.89       13.82      6.97 o 
  -6 -10   1        4.07        6.22      6.62 o 
  -5 -10   1       17.83       14.33      7.36 o 
  -4 -10   1       35.18       57.45     14.78 o 
  -3 -10   1        0.81        4.62      6.64 o 
  -2 -10   1       27.66       18.44      9.78 o 
  -1 -10   1       99.53       77.16     11.34 o 
   0 -10   1        1.81        1.44      9.02 o 
   1 -10   1        7.24        3.25      9.03 o 
   2 -10   1       45.95       30.69      8.90 o 
   3 -10   1        0.01        3.45      6.20 o 
   4 -10   1        5.12        7.14      7.76 o 
   5 -10   1       20.03        9.53      8.54 o 
   6 -10   1        0.86        4.33      9.61 o 
 -10  -9   1        0.55        4.59      9.24 o 
  -9  -9   1       73.61       53.19     15.01 o 
  -8  -9   1        0.43        7.16      8.11 o 
  -7  -9   1        5.78       11.61      9.78 o 
  -6  -9   1       84.38      108.28     13.15 o 
  -5  -9   1       14.21        7.29      5.91 o 
  -4  -9   1       38.39       37.09     11.94 o 
  -3  -9   1       12.03       12.25      8.87 o 
  -2  -9   1       16.15        8.57      5.97 o 
  -1  -9   1       73.69       60.75     12.86 o 
   0  -9   1       75.51       70.11     12.16 o 
   1  -9   1        8.79        9.04      6.86 o 
   2  -9   1        8.70        6.73      8.30 o 
   3  -9   1        1.13        2.48      4.41 o 
   4  -9   1        0.22        2.54      5.33 o 
   5  -9   1       21.90       19.19     10.49 o 
   6  -9   1        0.05        3.58      6.14 o 
   7  -9   1        6.41        2.32      6.64 o 
   8  -9   1        8.73        4.84      8.91 o 
 -10  -8   1       69.75       53.98     20.53 o 
  -9  -8   1       15.56       19.76     13.75 o 
  -8  -8   1       23.63       20.00      9.48 o 
  -7  -8   1       75.85       51.81     14.04 o 
  -6  -8   1       34.16       26.29      8.49 o 
  -5  -8   1       60.42       53.83     10.17 o 
  -4  -8   1       22.98       14.99      6.19 o 
  -3  -8   1       24.87       10.98      6.73 o 
  -2  -8   1        0.49        8.32      6.33 o 
  -1  -8   1      603.75      756.99     24.24 o 
   0  -8   1       54.92       60.42      8.28 o 
   1  -8   1        1.65        4.98      3.85 o 
   2  -8   1       32.07       23.43      9.23 o 
   3  -8   1       19.71       13.41      6.93 o 
   4  -8   1       14.27        6.96      6.14 o 
   5  -8   1      112.21      139.24     18.79 o 
   6  -8   1        9.26        7.35      7.40 o 
   7  -8   1        3.19        3.95      6.53 o 
   8  -8   1        8.98       12.78      9.97 o 
   9  -8   1        0.02        5.11      9.40 o 
 -11  -7   1        0.17        8.84     10.76 o 
 -10  -7   1        8.52       11.72     12.29 o 
  -9  -7   1      216.14      255.62     39.56 o 
  -8  -7   1       59.71       45.80     16.32 o 
  -7  -7   1       11.81       27.48     12.73 o 
  -6  -7   1      357.12      373.18     17.90 o 
  -5  -7   1       33.04       14.29      5.98 o 
  -4  -7   1      120.00      119.57     10.99 o 
  -3  -7   1      258.28      304.18     16.98 o 
  -2  -7   1      865.97      866.22     23.67 o 
  -1  -7   1        1.86        4.89      5.53 o 
   0  -7   1      192.22      154.20      9.09 o 
   1  -7   1      525.77      583.74     20.77 o 
   2  -7   1        8.68       12.82      4.58 o 
   3  -7   1       99.27       89.34     19.45 o 
   4  -7   1       26.78       16.83     10.21 o 
   5  -7   1        5.57        4.25      5.82 o 
   6  -7   1        5.18        4.24      5.55 o 
   7  -7   1       38.61       45.35     15.80 o 
   8  -7   1        1.60        2.93      6.59 o 
   9  -7   1        2.26        7.03     10.50 o 
 -11  -6   1        7.09        7.73     11.88 o 
 -10  -6   1      127.07      121.50     21.67 o 
  -9  -6   1       25.43       20.78     13.11 o 
  -8  -6   1        3.46        4.01      6.26 o 
  -7  -6   1      381.33      433.47     23.73 o 
  -6  -6   1       72.99       65.25      9.18 o 
  -5  -6   1      214.56      178.39     11.65 o 
  -4  -6   1      653.18      683.93     17.49 o 
  -3  -6   1        4.58        5.19      3.80 o 
  -2  -6   1      160.07      185.50     13.81 o 
  -1  -6   1     2506.74     2702.41     41.18 o 
   0  -6   1      533.88      476.38     16.78 o 
   1  -6   1       37.68       49.36      7.70 o 
   2  -6   1      987.25     1042.05     17.25 o 
   3  -6   1        7.66        6.37      1.99 o 
   4  -6   1        9.37       17.24      8.41 o 
   5  -6   1       56.51       51.95     10.63 o 
   6  -6   1      123.45      116.47     14.59 o 
   7  -6   1        7.96        7.23      6.98 o 
   8  -6   1       24.99       16.31     10.92 o 
   9  -6   1        2.90        4.18      6.88 o 
  10  -6   1        0.32        3.97     16.58 o 
 -12  -5   1       30.09       15.99     12.15 o 
 -11  -5   1        0.12        3.96      8.32 o 
 -10  -5   1        1.22        3.05      7.48 o 
  -9  -5   1      240.09      224.27     36.09 o 
  -8  -5   1      201.34      209.66     19.31 o 
  -7  -5   1       50.12       43.69      9.05 o 
  -6  -5   1     1049.74     1096.91     18.80 o 
  -5  -5   1      210.11      186.92     10.58 o 
  -4  -5   1      363.17      365.64     12.92 o 
  -3  -5   1       57.28       38.52      8.94 o 
  -2  -5   1     2575.10     2758.09     42.63 o 
  -1  -5   1      613.91      652.92     26.23 o 
   0  -5   1        9.33        6.18      7.41 o 
   1  -5   1      388.99      484.36     26.50 o 
   2  -5   1      993.27     1009.25     21.95 o 
   3  -5   1       90.21       48.73      9.45 o 
   4  -5   1      199.38      205.66     16.27 o 
   5  -5   1       21.03        9.75      7.10 o 
   6  -5   1       12.45        5.22      4.57 o 
   7  -5   1      119.25      111.88     27.13 o 
   8  -5   1        0.77        4.17      6.53 o 
   9  -5   1        3.58        5.11      6.56 o 
  10  -5   1       37.31       47.19     23.08 o 
  11  -5   1        5.01        1.64     10.60 o 
 -12  -4   1       23.47       19.76     14.84 o 
 -11  -4   1       26.84       33.41     15.27 o 
 -10  -4   1      101.76      112.15     14.00 o 
  -9  -4   1        3.90        3.76      5.40 o 
  -8  -4   1        0.12        2.94      4.72 o 
  -7  -4   1      712.77      812.25     18.51 o 
  -6  -4   1       18.23       10.12      5.28 o 
  -5  -4   1       22.96       10.73      3.30 o 
  -4  -4   1     3004.63     3333.08     26.55 o 
  -3  -4   1      957.58      798.83     30.41 o 
  -2  -4   1       84.48       98.14     13.72 o 
  -1  -4   1     3635.98     3293.02     42.72 o 
   0  -4   1      780.58      749.59     25.52 o 
   1  -4   1       34.83       12.51      7.75 o 
   2  -4   1     1634.38     1659.37     34.72 o 
   3  -4   1      189.86      106.73     18.16 o 
   4  -4   1      430.63      301.84     50.18 o 
   5  -4   1      699.02      849.85     24.53 o 
   6  -4   1       18.77       19.86      7.77 o 
   7  -4   1        0.75        5.03      5.72 o 
   8  -4   1       16.57       11.02      7.10 o 
   9  -4   1       11.97        8.09      7.52 o 
  10  -4   1        0.75        4.72     13.92 o 
  11  -4   1        1.58        2.74     13.70 o 
 -12  -3   1       64.13       60.23     13.05 o 
 -11  -3   1       18.63       14.18      8.57 o 
 -10  -3   1       32.75       19.82      8.90 o 
  -9  -3   1      286.37      286.14     15.48 o 
  -8  -3   1      191.34      187.83     14.55 o 
  -7  -3   1       19.54       13.68      5.32 o 
  -6  -3   1      345.48      382.12     11.40 o 
  -5  -3   1     1720.23     1565.97     19.54 o 
  -4  -3   1     7639.30     8615.55    349.76 o 
  -3  -3   1     3154.80     3373.56     37.22 o 
  -2  -3   1       54.97       44.35      8.22 o 
  -1  -3   1     1352.78     1285.98     28.58 o 
   0  -3   1      125.37      104.49     15.62 o 
   1  -3   1     3560.31     3553.72     42.32 o 
   2  -3   1       43.27       24.16      5.33 o 
   3  -3   1      315.38      272.38     34.32 o 
   4  -3   1     2371.18     2246.16     50.12 o 
   5  -3   1       46.12       36.98      3.84 o 
   6  -3   1      182.41      182.37      8.20 o 
   7  -3   1      197.49      187.31     14.78 o 
   8  -3   1        1.41        2.52      4.31 o 
   9  -3   1       56.34       25.15     15.52 o 
  10  -3   1       72.11       81.64     25.46 o 
  11  -3   1        4.34        2.73     11.68 o 
 -12  -2   1       28.50        9.39      8.58 o 
 -11  -2   1        7.34        9.85      7.43 o 
 -10  -2   1      306.03      367.94     16.02 o 
  -9  -2   1        2.96        3.37      4.61 o 
  -8  -2   1      206.97      215.26     11.40 o 
  -7  -2   1      471.03      466.27     13.49 o 
  -6  -2   1        2.68        4.63      2.02 o 
  -5  -2   1      278.82      287.31      9.36 o 
  -4  -2   1     5124.88     5126.95     92.02 o 
  -3  -2   1     1095.36      959.05     35.23 o 
  -2  -2   1     1193.30     1122.78     24.36 o 
  -1  -2   1     7566.79     6189.22     66.52 o 
   0  -2   1        6.85        3.54      3.90 o 
   1  -2   1     3454.28     3014.19     31.23 o 
   2  -2   1      227.19      207.60     12.15 o 
   3  -2   1      170.95      123.69      4.32 o 
   4  -2   1     2493.58     2643.77     29.81 o 
   5  -2   1      128.70       94.51      5.27 o 
   6  -2   1        2.97        2.66      2.06 o 
   7  -2   1        8.93        5.59      3.36 o 
   8  -2   1       12.23        9.41      5.81 o 
   9  -2   1      122.57      109.00     23.75 o 
  10  -2   1       35.95       26.78     17.69 o 
  11  -2   1       10.59        2.85      8.78 o 
  12  -2   1       55.46       54.16     24.45 o 
 -12  -1   1      116.92      123.00     19.81 o 
 -11  -1   1       14.65       10.96      8.06 o 
 -10  -1   1      140.94      113.15     12.38 o 
  -9  -1   1       66.96       50.29      9.02 o 
  -8  -1   1      108.23       79.02      8.56 o 
  -7  -1   1      524.80      575.75     16.73 o 
  -6  -1   1      589.52      672.92     32.67 o 
  -5  -1   1     1359.07     1027.76     34.01 o 
  -4  -1   1      216.40      218.97     11.27 o 
  -3  -1   1      603.50      556.53     11.62 o 
  -2  -1   1     2285.62     2082.56     34.83 o 
   2  -1   1      183.99      193.61     10.41 o 
   3  -1   1       55.16       45.62      4.43 o 
   4  -1   1     1983.16     1880.20     14.04 o 
   5  -1   1       98.25       96.84      5.48 o 
   6  -1   1       24.69       22.48      4.30 o 
   7  -1   1     1558.17     1765.91     53.74 o 
   8  -1   1       14.04       12.75      4.77 o 
   9  -1   1        2.22        4.50      4.84 o 
  10  -1   1       99.50       63.78     23.30 o 
  11  -1   1       52.71       24.99     17.48 o 
  12  -1   1        0.04        3.02     14.85 o 
 -12   0   1       13.40       11.64     10.81 o 
 -11   0   1        1.18        6.29      8.55 o 
 -10   0   1      272.52      311.58     13.31 o 
  -9   0   1       34.38       23.74      7.03 o 
  -8   0   1      309.33      320.66     11.96 o 
  -7   0   1     2060.64     2270.65     39.96 o 
  -6   0   1       77.79       50.06      4.26 o 
  -5   0   1      190.61      145.93      5.07 o 
  -4   0   1     2269.51     2052.72     34.71 o 
  -3   0   1      721.01      711.93     12.25 o 
  -2   0   1      548.17      463.65      7.85 o 
   2   0   1      208.53      196.51     11.49 o 
   3   0   1     2394.70     2651.02     34.00 o 
   4   0   1      105.16       71.51      5.78 o 
   5   0   1      910.58      889.83     35.78 o 
   6   0   1     1870.51     2098.21     57.26 o 
   7   0   1      321.61      357.46     10.64 o 
   8   0   1      721.65      812.86     14.56 o 
   9   0   1      224.80      192.41     12.32 o 
  10   0   1        1.96        3.13      4.61 o 
  11   0   1       95.62       87.10     16.22 o 
  12   0   1        7.00        8.73     10.85 o 
 -12   1   1       25.17       16.85     12.88 o 
 -11   1   1       39.23       29.39     21.35 o 
 -10   1   1       24.06       22.91      9.35 o 
  -9   1   1      108.02       90.98      9.12 o 
  -8   1   1      393.64      412.96     14.40 o 
  -7   1   1      121.13      131.53      7.08 o 
  -6   1   1     1435.40     1585.79     32.01 o 
  -5   1   1     1213.37     1236.78     19.08 o 
  -4   1   1       46.74       56.95      4.69 o 
  -3   1   1     1215.89     1233.65     11.28 o 
  -2   1   1    15089.33    13381.19    213.06 o 
   3   1   1      238.43      267.01     10.08 o 
   4   1   1      318.47      280.64     16.38 o 
   5   1   1       12.01        5.55      2.67 o 
   6   1   1      312.61      238.17      8.45 o 
   7   1   1     2017.82     2314.10     49.75 o 
   8   1   1        5.99        5.70      3.68 o 
   9   1   1       79.32       91.96     11.33 o 
  10   1   1      104.40      113.12     12.81 o 
  11   1   1        0.57        3.61      4.70 o 
  12   1   1       23.91       12.67     10.62 o 
 -12   2   1        3.92        2.25     12.22 o 
 -11   2   1        0.45        3.31      9.77 o 
 -10   2   1       44.27       41.59     18.79 o 
  -9   2   1       14.56        3.69      3.95 o 
  -8   2   1       26.47       12.39      5.80 o 
  -7   2   1      717.89      810.19     18.15 o 
  -6   2   1       98.67       70.18      5.83 o 
  -5   2   1      443.11      481.19      9.28 o 
  -4   2   1     3001.31     3188.54     19.53 o 
  -3   2   1     4103.23     4279.57     30.41 o 
  -2   2   1    28258.28    27047.29    225.79 o 
  -1   2   1    16479.46    12862.04    562.85 o 
   1   2   1       11.82        8.52      6.77 o 
   2   2   1     4230.17     3821.40    209.63 o 
   3   2   1       96.84       68.27      7.05 o 
   4   2   1     1795.34     1986.60    129.00 o 
   5   2   1        2.66        9.18      4.46 o 
   6   2   1      429.85      450.79     10.37 o 
   7   2   1      157.50      170.49      8.38 o 
   8   2   1       88.45       87.64      8.10 o 
   9   2   1       43.43       21.03      6.85 o 
  10   2   1        1.65        1.59      3.51 o 
  11   2   1       14.15        5.05      6.56 o 
  12   2   1       95.45       90.84     17.06 o 
 -11   3   1        3.87        2.45     10.84 o 
 -10   3   1       10.91        5.83     13.61 o 
  -9   3   1       33.06       24.69     19.19 o 
  -8   3   1      190.49      199.89     13.69 o 
  -7   3   1       62.07       64.49      8.04 o 
  -6   3   1      138.55      147.11      6.84 o 
  -5   3   1      548.49      542.97      9.03 o 
  -4   3   1     3370.02     4036.78    136.35 o 
  -3   3   1      464.71      438.49     10.70 o 
  -2   3   1      611.37      621.40     14.21 o 
  -1   3   1       25.60       34.40      3.62 o 
   0   3   1     1163.77      961.04     26.32 o 
   1   3   1    12954.08    11582.76    221.37 o 
   2   3   1      145.79      113.08      8.74 o 
   3   3   1      343.92      378.16     11.24 o 
   4   3   1     6767.52     7175.83    136.02 o 
   5   3   1      125.35      130.83      8.95 o 
   6   3   1        6.22        3.53      3.30 o 
   7   3   1      866.65      994.69     23.53 o 
   8   3   1       54.38       46.21     11.14 o 
   9   3   1       28.47       34.21      9.53 o 
  10   3   1       18.76       18.36      7.86 o 
  11   3   1      134.07      120.62     14.80 o 
  12   3   1       16.91       13.04      9.75 o 
 -11   4   1        0.46        5.60     13.80 o 
 -10   4   1       29.39       14.06     17.80 o 
  -9   4   1        3.40        6.41     11.60 o 
  -8   4   1        1.81        1.24      4.33 o 
  -7   4   1      171.98      154.03      9.87 o 
  -6   4   1       15.72       13.57      4.96 o 
  -5   4   1      453.08      496.71     12.83 o 
  -4   4   1     5925.30     6588.65    110.42 o 
  -3   4   1     2085.58     2058.72     33.70 o 
  -2   4   1       97.47       95.49      6.82 o 
  -1   4   1      841.76      864.46     32.50 o 
   0   4   1     2860.41     2564.18     35.38 o 
   1   4   1      109.57      100.81      9.92 o 
   2   4   1     1061.98     1043.55     53.56 o 
   3   4   1     2304.14     2413.28     38.36 o 
   4   4   1     1373.87     1406.01     26.01 o 
   5   4   1      493.14      363.43     10.62 o 
   6   4   1      311.01      308.43     11.51 o 
   7   4   1        0.57        5.21      4.25 o 
   8   4   1        7.74        6.74      5.31 o 
   9   4   1      838.07      950.19     20.92 o 
  10   4   1       92.54       89.27     12.36 o 
  11   4   1        2.91        9.50     10.99 o 
  12   4   1       98.37      106.67     21.69 o 
 -11   5   1        3.75        0.90     12.39 o 
 -10   5   1        5.87        3.84     10.23 o 
  -9   5   1       43.41       30.44     15.80 o 
  -8   5   1       49.09       47.73     12.95 o 
  -7   5   1        5.85        7.49      6.75 o 
  -6   5   1       39.11       34.75      8.98 o 
  -5   5   1      390.19      454.04     12.46 o 
  -4   5   1      534.33      539.78     13.41 o 
  -3   5   1      371.23      352.77     14.31 o 
  -2   5   1      627.19      550.12     33.33 o 
  -1   5   1      305.64      226.85     12.61 o 
   0   5   1        0.20        3.83      2.46 o 
   1   5   1     1368.40     1120.75     47.75 o 
   2   5   1       34.65       32.28      6.81 o 
   3   5   1      385.07      305.44     23.33 o 
   4   5   1     1938.97     2136.70     62.39 o 
   5   5   1      135.64      129.59      5.93 o 
   6   5   1       94.94       96.28      8.33 o 
   7   5   1      423.02      452.61     14.01 o 
   8   5   1      378.64      434.27     23.72 o 
   9   5   1      222.48      313.33     25.83 o 
  10   5   1      181.23      188.84     50.43 o 
  11   5   1       65.64       52.06     15.28 o 
  12   5   1        3.46        4.11     10.32 o 
 -10   6   1       11.94       15.23     16.68 o 
  -9   6   1        3.64        2.66      7.57 o 
  -8   6   1        4.34        5.83      8.10 o 
  -7   6   1       55.83       41.55     10.85 o 
  -6   6   1        0.32        6.86      8.20 o 
  -5   6   1        2.91        4.64      4.75 o 
  -4   6   1      300.96      332.39     14.82 o 
  -3   6   1      125.41      107.11      8.24 o 
  -2   6   1      629.89      609.92     45.21 o 
  -1   6   1      399.41      425.51     13.23 o 
   0   6   1      855.11      846.71     14.00 o 
   1   6   1        6.43        5.07      2.99 o 
   2   6   1      469.84      456.01     33.86 o 
   3   6   1      928.67     1000.78     54.26 o 
   4   6   1      657.09      709.41     23.43 o 
   5   6   1      272.60      265.31     13.31 o 
   6   6   1      587.70      618.87     24.10 o 
   7   6   1      126.79      138.08     27.26 o 
   8   6   1      156.51      171.15     18.68 o 
   9   6   1      274.92      305.64     20.42 o 
  10   6   1        0.47        2.61      6.47 o 
  11   6   1        5.14        4.98      8.11 o 
  12   6   1       78.48       48.22     16.34 o 
  -9   7   1        4.99        8.63     14.47 o 
  -8   7   1       10.81        7.05      9.52 o 
  -7   7   1        0.85        5.03      6.08 o 
  -6   7   1      125.05      110.00     14.98 o 
  -5   7   1      367.38      450.25     24.49 o 
  -4   7   1      140.39      136.65     13.78 o 
  -3   7   1       87.97       74.41      7.59 o 
  -2   7   1      475.05      441.65     20.56 o 
  -1   7   1       21.33       11.04      4.50 o 
   0   7   1        5.61        5.72      3.57 o 
   1   7   1     1878.38     2034.14     74.66 o 
   2   7   1      109.01      103.92     17.98 o 
   3   7   1       64.84       62.42     20.10 o 
   4   7   1      487.01      549.62     31.55 o 
   5   7   1        1.00        4.06      4.73 o 
   6   7   1      182.53      168.97     11.56 o 
   7   7   1      625.34      802.16     37.70 o 
   8   7   1        5.37        5.87      6.92 o 
   9   7   1       39.99       30.67     15.08 o 
  10   7   1       35.43       18.78     13.11 o 
  11   7   1        8.88        8.65     12.37 o 
  -9   8   1        0.88        7.30     13.38 o 
  -8   8   1        0.30        2.71      5.63 o 
  -7   8   1       46.55       48.64     14.86 o 
  -6   8   1        0.74        1.11      4.58 o 
  -5   8   1       45.53       28.88      9.13 o 
  -4   8   1       11.86        7.04      5.67 o 
  -3   8   1       59.14       71.04     13.30 o 
  -2   8   1      393.02      447.30     29.47 o 
  -1   8   1      325.57      380.28     19.80 o 
   0   8   1      110.79      108.70      9.05 o 
   1   8   1       65.24       76.40     13.51 o 
   2   8   1      180.71      186.48     15.50 o 
   3   8   1      440.73      509.63     39.58 o 
   4   8   1       93.79       82.88     11.40 o 
   5   8   1      234.27      216.31     14.35 o 
   6   8   1      366.19      420.23     16.30 o 
   7   8   1      129.33      162.77     18.60 o 
   8   8   1        0.27        6.72      8.42 o 
   9   8   1      135.45      120.13     18.20 o 
  10   8   1        6.77        4.27      9.68 o 
  11   8   1        2.91        8.46     12.22 o 
  -8   9   1        2.93        5.74      9.61 o 
  -7   9   1        6.46        7.41      7.94 o 
  -6   9   1        3.28        5.02      6.01 o 
  -5   9   1        9.79        8.28      8.19 o 
  -4   9   1        0.37        4.67      7.16 o 
  -3   9   1       35.70       24.99     10.33 o 
  -2   9   1      102.81       70.27     13.16 o 
  -1   9   1      148.49      102.66     32.66 o 
   0   9   1       44.02       30.48     26.06 o 
   1   9   1      405.61      526.85     30.68 o 
   2   9   1        0.00        3.23      5.16 o 
   3   9   1       10.78        6.99      6.68 o 
   4   9   1        1.04        7.17      6.34 o 
   5   9   1        9.00       10.22      7.50 o 
   6   9   1      135.37      127.73     13.34 o 
   7   9   1      172.03      166.62     14.27 o 
   8   9   1       27.93       20.02     13.34 o 
   9   9   1        5.37        4.05      8.90 o 
  10   9   1        0.81        2.53      8.88 o 
  -7  10   1        4.72        5.00      9.30 o 
  -6  10   1        1.33        7.93      9.35 o 
  -5  10   1        1.09       14.01     10.64 o 
  -4  10   1       55.03       46.13     13.20 o 
  -3  10   1        1.57        5.51      7.05 o 
  -2  10   1       24.39       13.75      7.66 o 
  -1  10   1        0.11        7.92      9.97 o 
   0  10   1       80.57       73.26     20.32 o 
   1  10   1       17.10       17.76      8.68 o 
   2  10   1       78.72       53.40     14.41 o 
   3  10   1       55.63       78.93     16.54 o 
   4  10   1       23.08       19.59     10.27 o 
   5  10   1        1.19        4.83      6.06 o 
   6  10   1       79.53       76.20     15.23 o 
   7  10   1       11.89        7.26      6.13 o 
   8  10   1        0.02        7.55      9.06 o 
   9  10   1       66.20       52.16     28.26 o 
  -5  11   1       18.60       13.25      9.51 o 
  -4  11   1        4.88        8.95      9.78 o 
  -3  11   1       12.23       11.72     13.17 o 
  -2  11   1       16.69       15.33     17.43 o 
  -1  11   1        3.68        6.53     10.38 o 
   0  11   1        7.31        7.66     14.21 o 
   1  11   1       93.56       87.94     25.68 o 
   2  11   1        5.43        2.69      6.29 o 
   3  11   1        0.64        2.29      5.43 o 
   4  11   1       85.47       66.20     44.39 o 
   5  11   1        3.16        6.63      7.11 o 
   6  11   1        8.59        3.54      6.63 o 
   7  11   1        4.82        5.20      7.70 o 
   8  11   1       17.10       17.54     12.15 o 
  -4  12   1        7.50       11.70     16.31 o 
  -3  12   1        2.82        7.66     10.50 o 
  -2  12   1        2.78        7.81     14.96 o 
  -1  12   1        1.22        5.57     11.03 o 
   0  12   1        6.50       13.62     15.88 o 
   1  12   1        1.17        4.44     11.05 o 
   2  12   1        7.18        9.69     15.01 o 
   3  12   1       25.34       24.14     10.90 o 
   4  12   1       18.12        9.93     10.91 o 
   5  12   1        0.75        8.01      8.47 o 
   6  12   1       16.71       15.33      8.78 o 
   7  12   1        0.98        6.01      7.42 o 
  -1  13   1        4.03        7.40     14.01 o 
   0  13   1        0.01        4.52     11.83 o 
   1  13   1        1.16        4.43     11.67 o 
   2  13   1        6.18        5.36     11.80 o 
   3  13   1        1.72        1.29     10.41 o 
   4  13   1       20.09       31.18     11.07 o 
  -5 -12   2       11.74       15.09      9.70 o 
  -4 -12   2        4.06        7.43     10.68 o 
  -3 -12   2        2.40        3.19      7.29 o 
  -2 -12   2       27.98        9.00     11.62 o 
  -1 -12   2        1.08        9.42     15.44 o 
   0 -12   2        1.51        1.75      6.00 o 
   1 -12   2       13.40       15.67     17.86 o 
   2 -12   2        0.12        2.69     11.71 o 
   3 -12   2        2.28        3.69     11.27 o 
  -7 -11   2        7.51       10.30     11.64 o 
  -6 -11   2        0.50        4.89      7.99 o 
  -5 -11   2       24.99       18.27      9.53 o 
  -4 -11   2       69.66       80.83     15.43 o 
  -3 -11   2       18.56        9.04      7.94 o 
  -2 -11   2       10.24        6.89      8.65 o 
  -1 -11   2        6.75        7.42     13.95 o 
   0 -11   2       16.47       15.46     18.04 o 
   1 -11   2        0.58        4.50      8.56 o 
   2 -11   2       12.63       11.01     16.67 o 
   3 -11   2       21.83       13.33     12.18 o 
   4 -11   2        3.35        7.13      9.07 o 
   5 -11   2        1.68        6.28      8.90 o 
  -8 -10   2       31.82       15.20     12.27 o 
  -7 -10   2        0.33        4.14      8.13 o 
  -6 -10   2        5.49        8.55      7.84 o 
  -5 -10   2      159.26      188.97     16.22 o 
  -4 -10   2       47.85       33.34     10.63 o 
  -3 -10   2       20.46       11.97     11.20 o 
  -2 -10   2       96.53      117.82     16.86 o 
  -1 -10   2        3.46        2.96      4.97 o 
   0 -10   2        0.09        2.65      9.03 o 
   1 -10   2       31.81        8.93     11.20 o 
   2 -10   2       11.34        8.80      7.81 o 
   3 -10   2        1.80        4.34      6.98 o 
   4 -10   2       22.95       18.67      9.88 o 
   5 -10   2        2.76        5.38      8.72 o 
   6 -10   2        0.23        4.62     10.30 o 
  -9  -9   2        5.00        3.98      7.26 o 
  -8  -9   2        0.16        7.33     11.59 o 
  -7  -9   2       75.53       55.24     17.23 o 
  -6  -9   2       30.26       27.86      9.84 o 
  -5  -9   2      125.34      140.03     14.17 o 
  -4  -9   2        0.53        3.07      6.33 o 
  -3  -9   2        0.57        6.57      6.60 o 
  -2  -9   2      120.35      142.04     17.51 o 
  -1  -9   2       63.59       54.76     11.74 o 
   0  -9   2       48.05       35.92     11.73 o 
   1  -9   2        5.19        9.47      6.73 o 
   2  -9   2        0.39        4.40      5.57 o 
   3  -9   2       45.05       37.58     10.94 o 
   4  -9   2       10.09        8.35      8.78 o 
   5  -9   2       12.23        5.54      7.53 o 
   6  -9   2       14.90       18.38     12.43 o 
   7  -9   2        1.04        3.92      8.86 o 
 -10  -8   2        1.09        9.09     12.28 o 
  -9  -8   2        1.31        1.89      6.67 o 
  -8  -8   2      115.39      114.21     18.21 o 
  -7  -8   2       58.54       40.87     12.16 o 
  -6  -8   2       32.52       14.37      8.01 o 
  -5  -8   2       45.61       43.02      8.10 o 
  -4  -8   2      128.10       99.08     12.60 o 
  -3  -8   2        8.87        5.97      6.98 o 
  -2  -8   2      570.02      716.32     23.25 o 
  -1  -8   2       24.93       17.26      8.24 o 
   0  -8   2       79.66       67.90     13.32 o 
   1  -8   2      192.69      161.18      9.91 o 
   2  -8   2       36.29       26.48     15.95 o 
   3  -8   2       30.10       31.88     12.05 o 
   4  -8   2        2.08        4.33      4.72 o 
   5  -8   2       18.35        6.09      7.82 o 
   6  -8   2      176.07      242.18     21.27 o 
   7  -8   2        6.90       10.58      9.45 o 
   8  -8   2        0.97        6.77     11.11 o 
 -11  -7   2       10.13       10.63     11.32 o 
 -10  -7   2       37.40       25.25     13.48 o 
  -9  -7   2       44.81       55.46     18.02 o 
  -8  -7   2       71.54       93.98     15.10 o 
  -7  -7   2      109.27       84.56     15.88 o 
  -6  -7   2       12.94       12.39      6.53 o 
  -5  -7   2        1.40        5.77      5.63 o 
  -4  -7   2       16.03       20.93      7.16 o 
  -3  -7   2      489.22      470.69     26.89 o 
  -2  -7   2       69.30       53.49     17.30 o 
  -1  -7   2       74.00       61.97     14.04 o 
   0  -7   2      452.75      440.27     28.81 o 
   1  -7   2       69.58       68.75     19.19 o 
   2  -7   2      247.62      276.68     27.41 o 
   3  -7   2       78.94       84.60     25.95 o 
   4  -7   2       39.29       29.12     11.09 o 
   5  -7   2        2.18        3.70      5.25 o 
   6  -7   2      385.67      551.49     23.14 o 
   7  -7   2        8.53       17.24     10.82 o 
   8  -7   2        3.86        5.25      8.10 o 
   9  -7   2       15.55       10.64      9.42 o 
 -11  -6   2       27.00       27.35     17.52 o 
 -10  -6   2        3.03        7.19      9.28 o 
  -9  -6   2        0.87       13.50     11.75 o 
  -8  -6   2      360.36      418.44     22.78 o 
  -7  -6   2       24.11       12.21      7.40 o 
  -6  -6   2       22.52       10.94      5.92 o 
  -5  -6   2      471.45      516.75     16.16 o 
  -4  -6   2       11.64       11.73      7.04 o 
  -3  -6   2       13.70       25.18     10.71 o 
  -2  -6   2      690.49      731.14     29.49 o 
  -1  -6   2      325.90      297.69     24.25 o 
   0  -6   2       81.32       54.63     15.00 o 
   1  -6   2      973.99      950.12     33.47 o 
   2  -6   2       50.46       48.04     18.67 o 
   3  -6   2        6.69        4.37      6.71 o 
   4  -6   2      162.36      170.66     14.36 o 
   5  -6   2       87.97       98.24     15.01 o 
   6  -6   2       11.71        8.10      8.03 o 
   7  -6   2       23.25       24.02     12.45 o 
   8  -6   2       15.51       13.31      8.29 o 
   9  -6   2        7.05       12.03      9.64 o 
  10  -6   2        9.63       23.02     18.95 o 
 -11  -5   2        5.03       13.25     11.83 o 
 -10  -5   2       70.22       58.06     15.47 o 
  -9  -5   2      238.18      293.27     45.09 o 
  -8  -5   2       28.21       31.53     12.66 o 
  -7  -5   2      113.26      132.43     15.59 o 
  -6  -5   2      589.20      613.10     19.84 o 
  -5  -5   2      372.94      345.35     13.98 o 
  -4  -5   2      166.45      164.77     11.84 o 
  -3  -5   2      125.52       90.68     14.27 o 
  -2  -5   2       76.31       96.26     13.37 o 
  -1  -5   2      286.25      235.24     19.31 o 
   0  -5   2     1368.34     1347.67     34.09 o 
   1  -5   2      198.16      227.02     19.80 o 
   2  -5   2      553.74      650.07     28.54 o 
   3  -5   2      759.38      763.61     30.48 o 
   4  -5   2       37.19       35.85     11.73 o 
   5  -5   2        8.36       17.03      8.25 o 
   6  -5   2       81.23       79.08     13.26 o 
   7  -5   2        9.19        7.17      6.32 o 
   8  -5   2       21.06        6.87      7.01 o 
   9  -5   2       94.42      136.45     17.38 o 
  10  -5   2        0.35        5.59     14.25 o 
 -12  -4   2        0.06        6.72     11.31 o 
 -11  -4   2       78.41       84.37     21.45 o 
 -10  -4   2        3.05        5.51      6.59 o 
  -9  -4   2        1.92        4.57      6.18 o 
  -8  -4   2      457.22      517.85     18.88 o 
  -7  -4   2       72.83       64.95      7.92 o 
  -6  -4   2      120.94      162.20     10.21 o 
  -5  -4   2      882.43      903.09     24.10 o 
  -4  -4   2       16.68       14.36      4.94 o 
  -3  -4   2      701.54      907.21     22.53 o 
  -2  -4   2      590.00      597.54     19.48 o 
  -1  -4   2      886.33      944.15     26.39 o 
   0  -4   2      204.70      168.02     16.68 o 
   1  -4   2      611.49      481.78     21.55 o 
   2  -4   2     1242.62     1296.65     31.99 o 
   3  -4   2      162.52      137.43     15.85 o 
   4  -4   2      405.37      493.66     25.81 o 
   5  -4   2       91.21       80.83     11.57 o 
   6  -4   2        0.74        3.41      5.17 o 
   7  -4   2        4.33        5.70      6.79 o 
   8  -4   2       70.87       69.81     14.11 o 
   9  -4   2       32.87       12.50      6.26 o 
  10  -4   2       26.17        8.78      9.00 o 
  11  -4   2        8.93        4.18     13.87 o 
 -12  -3   2        0.30        6.02      8.77 o 
 -11  -3   2       60.90       79.23     14.29 o 
 -10  -3   2       96.01       94.83     14.71 o 
  -9  -3   2      212.74      225.82     13.87 o 
  -8  -3   2        0.87        5.78      4.57 o 
  -7  -3   2       18.99       14.98      5.32 o 
  -6  -3   2     1236.80     1242.32     34.68 o 
  -5  -3   2       15.93        5.63      2.48 o 
  -4  -3   2      330.40      320.59      9.16 o 
  -3  -3   2     9695.98     9471.08    148.17 o 
  -2  -3   2       20.18       35.01      6.62 o 
  -1  -3   2      240.06      232.21     11.48 o 
   0  -3   2      584.33      577.26     13.61 o 
   1  -3   2      215.15      154.25     17.82 o 
   2  -3   2        6.21        3.89      4.61 o 
   3  -3   2     4168.02     3890.22     47.59 o 
   4  -3   2      876.48      880.78     28.78 o 
   5  -3   2      277.54      276.82     10.78 o 
   6  -3   2       55.56       46.12      6.39 o 
   7  -3   2        0.22        8.08      7.58 o 
   8  -3   2        1.31        5.15      4.78 o 
   9  -3   2       14.97       15.42      8.98 o 
  10  -3   2       33.41       14.93     16.99 o 
  11  -3   2        1.84        5.76     13.85 o 
 -12  -2   2        5.37        6.17      9.59 o 
 -11  -2   2       69.46       69.49     12.23 o 
 -10  -2   2        3.88        9.33      5.47 o 
  -9  -2   2        0.98        3.26      4.22 o 
  -8  -2   2      200.58      222.02     13.97 o 
  -7  -2   2       25.62       17.01      4.85 o 
  -6  -2   2      566.21      697.33     17.21 o 
  -5  -2   2     2060.46     2266.58     29.37 o 
  -4  -2   2      134.45      110.09     10.17 o 
  -3  -2   2     3602.20     3904.44     65.34 o 
  -2  -2   2     2222.65     2114.84     31.59 o 
  -1  -2   2      286.61      276.75     10.26 o 
   0  -2   2      444.78      443.35     11.51 o 
   1  -2   2      416.83      383.52      7.94 o 
   2  -2   2     3270.51     3175.22     40.13 o 
   3  -2   2     1639.00     1581.57     40.26 o 
   4  -2   2     1502.48     1513.76     40.81 o 
   5  -2   2     1054.96     1223.04     18.35 o 
   6  -2   2       26.76       34.83      5.86 o 
   7  -2   2      127.20      129.88      9.31 o 
   8  -2   2        1.19        5.35      6.88 o 
   9  -2   2        8.78        6.49      7.11 o 
  10  -2   2        1.36        1.60      9.53 o 
  11  -2   2       74.39       96.67     27.12 o 
  12  -2   2        4.42        3.00     17.05 o 
 -12  -1   2       37.83       26.64     12.23 o 
 -11  -1   2       81.94       71.00     13.04 o 
 -10  -1   2       25.69       20.32      7.48 o 
  -9  -1   2      169.66      178.30     11.02 o 
  -8  -1   2        4.67        5.72      4.31 o 
  -7  -1   2       70.34       70.00      8.41 o 
  -6  -1   2     2489.43     2447.85     61.29 o 
  -5  -1   2     1255.46     1281.65     18.18 o 
  -4  -1   2       16.77        9.36      3.32 o 
  -3  -1   2     1540.25     1254.84     21.29 o 
  -2  -1   2      624.61      588.35      9.49 o 
  -1  -1   2      872.43      773.42      9.94 o 
   0  -1   2     4220.18     3742.29     67.18 o 
   1  -1   2       33.87       27.80      4.14 o 
   2  -1   2      803.63      807.30     42.04 o 
   3  -1   2     3777.70     3366.81    481.07 o 
   4  -1   2      126.38      124.15      7.95 o 
   5  -1   2      610.50      557.64     17.74 o 
   6  -1   2     1017.02      932.70     26.11 o 
   7  -1   2      187.16      222.53     10.15 o 
   8  -1   2       27.12       24.20      5.29 o 
   9  -1   2       20.86       12.41      5.17 o 
  10  -1   2       35.27       14.71     12.20 o 
  11  -1   2        4.74        7.70     11.88 o 
  12  -1   2       48.28       24.95     19.09 o 
 -12   0   2        5.45        7.59     11.98 o 
 -11   0   2       52.38       46.29     10.73 o 
 -10   0   2        2.16        4.51      5.93 o 
  -9   0   2        1.89        5.41      4.30 o 
  -8   0   2      923.45     1072.68     18.40 o 
  -7   0   2        3.83        2.83      3.09 o 
  -6   0   2       17.92       31.47      7.02 o 
  -5   0   2     1290.62     1498.68     19.98 o 
  -4   0   2     3522.54     3719.64     43.56 o 
  -3   0   2      843.30      802.34     14.16 o 
  -2   0   2     4991.86     4583.28     25.25 o 
  -1   0   2       20.78       17.44      2.65 o 
   2   0   2     1472.14     1404.55     46.48 o 
   3   0   2     1655.23     1568.69     50.22 o 
   4   0   2      545.51      715.74     24.87 o 
   5   0   2     1793.71     1740.58     57.94 o 
   6   0   2      112.39      116.64      8.98 o 
   7   0   2       54.09       37.94      6.16 o 
   8   0   2      993.11     1147.98     43.08 o 
   9   0   2       62.20       47.25      9.68 o 
  10   0   2       59.77       37.57     10.23 o 
  11   0   2      177.48      197.04     31.25 o 
  12   0   2        0.90        2.44      7.24 o 
 -12   1   2        3.73        4.11     13.32 o 
 -11   1   2       19.77       10.61      6.52 o 
 -10   1   2       17.17        6.90      6.35 o 
  -9   1   2      513.90      641.50     15.42 o 
  -8   1   2       60.56       66.71      8.32 o 
  -7   1   2      538.40      631.31     14.12 o 
  -6   1   2      585.49      559.93     13.21 o 
  -5   1   2      224.84      240.29      7.33 o 
  -4   1   2      261.81      310.08      7.16 o 
  -3   1   2     2280.11     2137.92     33.45 o 
  -2   1   2     3892.51     3723.62    103.23 o 
  -1   1   2     2866.60     2405.05     64.47 o 
   2   1   2     2220.58     1971.86     61.59 o 
   3   1   2     4384.20     4231.01    134.20 o 
   4   1   2      872.43      924.43     17.66 o 
   5   1   2     1288.90     1296.77     41.47 o 
   6   1   2     1937.71     1918.97     85.49 o 
   7   1   2      221.07      187.70      9.04 o 
   8   1   2      256.38      262.14     13.54 o 
   9   1   2        9.02        8.59      5.92 o 
  10   1   2       17.31       13.15      6.66 o 
  11   1   2        0.16        8.48      8.05 o 
  12   1   2       30.99       12.82      8.98 o 
 -12   2   2        2.99        8.17     18.70 o 
 -11   2   2       30.63       27.33     17.56 o 
 -10   2   2        8.10        4.41      5.13 o 
  -9   2   2       32.59       26.63     10.78 o 
  -8   2   2      623.18      737.16     16.79 o 
  -7   2   2       51.13       42.71      6.63 o 
  -6   2   2      138.29      159.64      7.19 o 
  -5   2   2      435.80      391.66     10.40 o 
  -4   2   2      197.17      186.17      7.94 o 
  -3   2   2      597.27      599.92     13.61 o 
  -2   2   2     4732.58     4787.93     28.85 o 
  -1   2   2     9157.99     8350.76     78.01 o 
   0   2   2      166.94      128.22      5.71 o 
   1   2   2      469.95      485.44     24.96 o 
   2   2   2      188.20      146.99     20.65 o 
   3   2   2        2.65        6.68      5.66 o 
   4   2   2      502.61      513.25     17.14 o 
   5   2   2     3132.36     3632.69     52.25 o 
   6   2   2      167.37      183.10      8.31 o 
   7   2   2       64.22       57.80      7.11 o 
   8   2   2      875.77     1031.82     19.64 o 
   9   2   2      195.85      211.48     13.37 o 
  10   2   2      236.58      211.26     15.47 o 
  11   2   2        8.60        4.30      6.00 o 
  12   2   2        6.89        2.44      6.03 o 
 -11   3   2       11.82       14.60     20.15 o 
 -10   3   2        0.81        8.96     12.12 o 
  -9   3   2       83.38       81.70     13.51 o 
  -8   3   2        7.03        3.60      5.32 o 
  -7   3   2        2.09        3.38      3.09 o 
  -6   3   2      661.99      686.15     18.51 o 
  -5   3   2        0.73        3.83      2.38 o 
  -4   3   2      266.58      241.56      9.32 o 
  -3   3   2     4231.54     4375.31    103.06 o 
  -2   3   2      167.28      114.54      7.15 o 
  -1   3   2      762.54      726.17     11.96 o 
   0   3   2     3266.41     2875.93     52.74 o 
   1   3   2       53.19       34.27      8.99 o 
   2   3   2       15.09       14.23      5.26 o 
   3   3   2     4572.88     4281.96     79.44 o 
   4   3   2        2.84        2.43      2.08 o 
   5   3   2     1050.03     1152.35     37.36 o 
   6   3   2        3.72        2.31      3.04 o 
   7   3   2      583.34      580.66     12.70 o 
   8   3   2      100.00       93.09      8.09 o 
   9   3   2      206.32      227.88     14.42 o 
  10   3   2        1.99        2.43      4.51 o 
  11   3   2        5.47        5.89      6.40 o 
  12   3   2       30.95       21.81      9.47 o 
 -11   4   2        4.02        6.02     15.69 o 
 -10   4   2        3.03        5.77     13.07 o 
  -9   4   2       11.52        4.33     10.72 o 
  -8   4   2       91.51       83.93     26.71 o 
  -7   4   2      126.26      135.40      9.99 o 
  -6   4   2      132.77      139.11      8.76 o 
  -5   4   2      154.24      142.41      5.01 o 
  -4   4   2     3014.23     3489.63     97.95 o 
  -3   4   2     2140.52     2385.32    128.90 o 
  -2   4   2     1203.78     1080.91     77.98 o 
  -1   4   2     1815.04     1651.79     15.22 o 
   0   4   2      250.82      266.98     10.28 o 
   1   4   2      177.35      176.73     10.86 o 
   2   4   2     4044.73     4040.61    116.08 o 
   3   4   2      852.52      798.86     15.38 o 
   4   4   2      891.02      882.58     49.57 o 
   5   4   2      938.20     1211.91     16.65 o 
   6   4   2       17.99       11.40      4.81 o 
   7   4   2       26.72       22.15      6.55 o 
   8   4   2       24.72       14.16      6.30 o 
   9   4   2      144.15      149.25     12.05 o 
  10   4   2       80.54       75.57     12.30 o 
  11   4   2      155.43      182.50     21.42 o 
  12   4   2        1.32        2.60      7.73 o 
 -10   5   2        1.55        5.33     15.44 o 
  -9   5   2       29.96       10.65     11.88 o 
  -8   5   2       10.47        6.36     12.95 o 
  -7   5   2        4.84        3.37      5.44 o 
  -6   5   2      971.96     1168.97     43.98 o 
  -5   5   2      236.07      247.74     11.10 o 
  -4   5   2        1.18        6.00      4.11 o 
  -3   5   2     1317.31     1548.07     21.81 o 
  -2   5   2       14.04       12.64      2.95 o 
  -1   5   2      465.81      504.91     10.83 o 
   0   5   2       58.57       52.29      5.63 o 
   1   5   2       55.95       44.55      4.71 o 
   2   5   2     1494.09     1437.37     42.28 o 
   3   5   2     3430.48     3305.27    223.83 o 
   4   5   2      429.18      396.08     19.70 o 
   5   5   2      365.50      285.75     19.55 o 
   6   5   2      333.97      359.94     12.07 o 
   7   5   2      183.20      187.45     11.40 o 
   8   5   2      104.42       56.94     14.94 o 
   9   5   2        6.86        3.56      6.18 o 
  10   5   2      232.29      236.02     19.77 o 
  11   5   2        9.33        8.27     11.12 o 
  12   5   2       22.64       28.39     15.64 o 
 -10   6   2        0.02        9.53     18.10 o 
  -9   6   2        0.77        6.66     14.12 o 
  -8   6   2       43.61       52.80     22.35 o 
  -7   6   2      107.89      102.94     14.96 o 
  -6   6   2      193.92      171.70     22.62 o 
  -5   6   2      730.48      817.74     17.41 o 
  -4   6   2      193.98      213.95     15.47 o 
  -3   6   2      332.39      381.79     12.65 o 
  -2   6   2      143.08      143.34     13.15 o 
  -1   6   2      134.46      107.20     12.59 o 
   0   6   2      189.14      208.32     15.96 o 
   1   6   2       24.44       18.12      3.78 o 
   2   6   2     1482.34     1563.03     44.89 o 
   3   6   2      146.27      108.29     12.20 o 
   4   6   2       41.21       39.66      7.70 o 
   5   6   2     1471.36     1527.11    100.53 o 
   6   6   2       70.49       38.44     11.20 o 
   7   6   2      168.82      157.68     16.64 o 
   8   6   2      340.80      381.31     34.76 o 
   9   6   2        0.95        5.06      8.63 o 
  10   6   2       33.16       13.35     19.25 o 
  11   6   2       74.20       80.51     18.88 o 
  12   6   2        8.69       11.45     11.56 o 
  -9   7   2        8.47       14.25     18.84 o 
  -8   7   2        5.84        4.69      7.79 o 
  -7   7   2       51.60       31.06     11.45 o 
  -6   7   2       91.94       77.87     40.37 o 
  -5   7   2        9.93        6.23      6.58 o 
  -4   7   2      228.53      230.91     11.50 o 
  -3   7   2      265.55      287.48     34.01 o 
  -2   7   2        4.24        3.15      2.89 o 
  -1   7   2        0.37        4.35      2.67 o 
   0   7   2      955.83     1090.47     16.63 o 
   1   7   2      128.42      103.37      7.24 o 
   2   7   2       16.47        8.64      6.12 o 
   3   7   2      886.36      892.28     25.04 o 
   4   7   2     1204.12     1332.39     59.50 o 
   5   7   2       70.50       74.23     10.93 o 
   6   7   2      148.22      140.35     17.56 o 
   7   7   2      513.47      589.41     25.23 o 
   8   7   2       32.16       10.42      8.01 o 
   9   7   2       23.22        5.28      5.89 o 
  10   7   2       97.24       78.51     20.46 o 
  11   7   2        9.68       12.14     12.61 o 
  -9   8   2        3.90        7.03     13.36 o 
  -8   8   2       36.13       17.13      8.34 o 
  -7   8   2        1.61        4.97      7.14 o 
  -6   8   2        2.76        3.61      6.25 o 
  -5   8   2       49.28       32.59     10.36 o 
  -4   8   2      340.56      423.46     19.79 o 
  -3   8   2       32.49       20.27      5.86 o 
  -2   8   2        2.51        4.99      6.19 o 
  -1   8   2      339.58      317.55     26.08 o 
   0   8   2      171.29      151.00      9.22 o 
   1   8   2       86.42       73.43     12.65 o 
   2   8   2      432.45      491.93     29.43 o 
   3   8   2        0.97        3.10      4.92 o 
   4   8   2       76.34       70.49     10.81 o 
   5   8   2      456.16      559.29     18.56 o 
   6   8   2      201.96      207.45     13.36 o 
   7   8   2       53.87       31.74     14.36 o 
   8   8   2      146.88      152.41     17.67 o 
   9   8   2        6.61        4.70      8.11 o 
  10   8   2        6.05        5.47     11.56 o 
  11   8   2       12.01       13.82     15.74 o 
  -8   9   2        0.55        7.56     10.94 o 
  -7   9   2        2.96        4.31      7.55 o 
  -6   9   2       24.73       19.11      9.48 o 
  -5   9   2        0.51        4.21      6.69 o 
  -4   9   2        8.10        5.60      6.17 o 
  -3   9   2        8.15        7.80      8.18 o 
  -2   9   2       26.79       26.49      9.75 o 
  -1   9   2      179.23      188.19     29.08 o 
   0   9   2      176.40      188.06     24.78 o 
   1   9   2        0.76        6.04      5.38 o 
   2   9   2      128.61      115.44     14.64 o 
   3   9   2       40.99       25.32     11.44 o 
   4   9   2       69.85       43.51      9.03 o 
   5   9   2      141.12      150.23     14.30 o 
   6   9   2       51.58       59.61     11.96 o 
   7   9   2      108.68      127.92     18.45 o 
   8   9   2       86.07      109.91     19.67 o 
   9   9   2       15.75        9.35     11.14 o 
  10   9   2        0.72        0.60      5.73 o 
  -7  10   2        2.80        5.17      9.69 o 
  -6  10   2        1.05        6.33      8.57 o 
  -5  10   2        0.85        5.34      8.36 o 
  -4  10   2       29.04       21.05      8.68 o 
  -3  10   2       31.22       22.88     10.55 o 
  -2  10   2        0.21        3.74      4.91 o 
  -1  10   2       92.06       97.04     23.70 o 
   0  10   2        1.35        4.52      8.93 o 
   1  10   2       21.07        8.84      6.64 o 
   2  10   2       94.81      114.37     15.53 o 
   3  10   2       23.34       18.55     11.66 o 
   4  10   2        5.38        4.75      4.83 o 
   5  10   2      176.02      229.15     15.65 o 
   6  10   2       10.00        7.05      6.04 o 
   7  10   2       33.44       16.79      9.28 o 
   8  10   2       57.57       42.47     13.10 o 
   9  10   2        0.19        7.26      9.16 o 
  -5  11   2        1.23        7.48      9.91 o 
  -4  11   2        2.46        9.44     11.21 o 
  -3  11   2       30.12       21.52     17.42 o 
  -2  11   2        0.89        2.85      9.03 o 
  -1  11   2       21.15        5.47     11.21 o 
   0  11   2       12.64       13.14     11.08 o 
   1  11   2       12.10       23.90     14.52 o 
   2  11   2        3.03        5.99      7.81 o 
   3  11   2       92.42       85.18     15.53 o 
   4  11   2       52.11       56.54     13.84 o 
   5  11   2        6.11        5.41      7.34 o 
   6  11   2       19.63       12.78      8.77 o 
   7  11   2       41.42       25.47      9.16 o 
   8  11   2        6.44        4.13      8.13 o 
  -4  12   2        3.59        9.11     15.22 o 
  -3  12   2        1.25        6.64     13.40 o 
  -2  12   2        0.14        3.62     11.44 o 
  -1  12   2        4.86        2.45     10.18 o 
   0  12   2        0.61        3.25     12.44 o 
   1  12   2        0.46       11.69     16.41 o 
   2  12   2       32.30       46.91     17.28 o 
   3  12   2        3.39        4.75      7.34 o 
   4  12   2        0.30        2.76      6.02 o 
   5  12   2       41.29       27.96      9.62 o 
   6  12   2        1.52        5.09      7.95 o 
   7  12   2        4.86        6.54      8.23 o 
  -1  13   2        2.76        7.92     15.32 o 
   0  13   2        1.62        4.18     12.86 o 
   1  13   2        2.46       10.29     14.27 o 
   2  13   2        3.91        9.59     13.21 o 
   3  13   2        6.23       14.98     20.09 o 
   4  13   2        5.04        9.49      8.67 o 
   5  13   2        5.50       11.05      9.95 o 
  -5 -12   3        4.72        5.77      8.33 o 
  -4 -12   3        2.44        9.59     11.52 o 
  -3 -12   3        6.18        6.77      9.75 o 
  -2 -12   3        1.00        6.14     15.77 o 
  -1 -12   3       14.20       11.46     16.12 o 
   0 -12   3        3.30       10.76     15.84 o 
   1 -12   3        0.01       14.54     19.03 o 
   2 -12   3        0.34        5.99     16.85 o 
  -7 -11   3       22.21        9.10      9.94 o 
  -6 -11   3       21.81       12.57     10.05 o 
  -5 -11   3        7.05        6.20      7.45 o 
  -4 -11   3       41.98       23.66     10.77 o 
  -3 -11   3       11.57        8.72      8.67 o 
  -2 -11   3        1.23        4.98      7.88 o 
  -1 -11   3       16.97       12.51     15.92 o 
   0 -11   3        0.03        6.72     14.07 o 
   1 -11   3        3.61        7.42     14.92 o 
   2 -11   3       51.15       28.29     16.79 o 
   3 -11   3        6.59       11.74     16.08 o 
   4 -11   3        0.12        7.68     10.24 o 
  -8 -10   3        3.09        2.21      7.42 o 
  -7 -10   3        0.21        2.87      8.98 o 
  -6 -10   3       77.66       89.63     17.99 o 
  -5 -10   3       24.28        8.46      7.06 o 
  -4 -10   3       25.20       14.66      9.40 o 
  -3 -10   3      144.09      178.10     18.31 o 
  -2 -10   3        2.65        3.14      5.85 o 
  -1 -10   3        4.00        4.78      6.55 o 
   0 -10   3       15.96        9.18     14.16 o 
   1 -10   3       61.96       61.84     24.63 o 
   2 -10   3       32.42       41.76     11.99 o 
   3 -10   3       87.19      117.07     22.79 o 
   4 -10   3        0.08        3.32      6.34 o 
   5 -10   3        3.34        8.31     10.13 o 
   6 -10   3        0.01        7.96     10.84 o 
  -9  -9   3        3.45        8.78     10.82 o 
  -8  -9   3       40.65       43.66     17.58 o 
  -7  -9   3       58.93       59.20     16.62 o 
  -6  -9   3       88.84       59.59     18.25 o 
  -5  -9   3        2.77        5.73      5.56 o 
  -4  -9   3      364.92      431.70     20.55 o 
  -3  -9   3        9.62        8.90      7.84 o 
  -2  -9   3      136.56      155.21     23.24 o 
  -1  -9   3       50.43       51.79     11.72 o 
   0  -9   3       16.21       15.35      8.31 o 
   1  -9   3        4.11        4.35      9.98 o 
   2  -9   3      100.89       98.34     16.52 o 
   3  -9   3        2.01        6.95      7.30 o 
   4  -9   3        0.23        5.47      8.86 o 
   5  -9   3       24.78       13.27      7.61 o 
   6  -9   3        9.39        7.34      8.41 o 
   7  -9   3        2.18        2.50      7.03 o 
 -10  -8   3        0.08        4.47      8.95 o 
  -9  -8   3       46.70       56.17     17.80 o 
  -8  -8   3        0.11        3.56      8.39 o 
  -7  -8   3       37.45       24.44     12.07 o 
  -6  -8   3      197.38      182.09     18.53 o 
  -5  -8   3        6.90        5.54      4.17 o 
  -4  -8   3      238.19      316.68     26.42 o 
  -3  -8   3       73.14       75.50     16.12 o 
  -2  -8   3       71.83       51.05     16.63 o 
  -1  -8   3      224.59      203.24     24.31 o 
   0  -8   3       49.00       51.81     16.50 o 
   1  -8   3       46.61       29.31     13.53 o 
   2  -8   3        2.98       10.58     13.20 o 
   3  -8   3        6.44        5.28      5.77 o 
   4  -8   3       80.20       82.06     14.32 o 
   5  -8   3        0.81        5.68      6.96 o 
   6  -8   3        8.21        7.16      6.35 o 
   7  -8   3       36.60       16.08     11.41 o 
   8  -8   3        1.07        6.33      9.91 o 
 -10  -7   3       40.75       29.75     13.60 o 
  -9  -7   3       43.34       40.21     16.07 o 
  -8  -7   3       76.52       81.59     14.98 o 
  -7  -7   3       62.93       58.99     14.83 o 
  -6  -7   3       28.48       13.95     10.96 o 
  -5  -7   3        9.61        6.50      5.43 o 
  -4  -7   3      418.83      435.77     18.92 o 
  -3  -7   3        5.41        7.16      7.48 o 
  -2  -7   3        2.82        5.76      7.24 o 
  -1  -7   3      430.34      466.66     30.58 o 
   0  -7   3      111.21      124.30     19.90 o 
   1  -7   3       32.59       11.45      9.28 o 
   2  -7   3      354.73      419.75     27.65 o 
   3  -7   3       18.10        9.74     10.84 o 
   4  -7   3       17.75       16.73     10.48 o 
   5  -7   3       42.68       62.96     13.39 o 
   6  -7   3        0.37        2.92      5.85 o 
   7  -7   3       76.75       78.01     13.33 o 
   8  -7   3       20.65       21.38     11.47 o 
   9  -7   3        4.13        5.66      8.24 o 
 -11  -6   3        4.63        6.28     10.57 o 
 -10  -6   3        6.08        9.96     11.80 o 
  -9  -6   3      385.25      465.90     48.12 o 
  -8  -6   3        1.32        3.76      6.80 o 
  -7  -6   3       79.19       59.27     15.85 o 
  -6  -6   3      248.06      241.47     22.21 o 
  -5  -6   3       17.49       10.38      7.38 o 
  -4  -6   3        8.67        8.27      5.99 o 
  -3  -6   3      559.64      728.95     31.10 o 
  -2  -6   3     1224.86     1317.66     38.30 o 
  -1  -6   3      869.47      885.32     32.94 o 
   0  -6   3      268.83      228.43     21.74 o 
   1  -6   3        7.63        5.87      8.04 o 
   2  -6   3       28.72       33.07     14.36 o 
   3  -6   3      101.36       89.97     22.21 o 
   4  -6   3      564.82      622.52     33.18 o 
   5  -6   3       74.08       63.43     15.14 o 
   6  -6   3        1.88        6.72      6.49 o 
   7  -6   3       70.38       65.73     13.41 o 
   8  -6   3        9.33       11.21      8.64 o 
   9  -6   3       15.23       11.26     10.16 o 
  10  -6   3       21.87       22.60     14.46 o 
 -11  -5   3       13.95        9.03     11.46 o 
 -10  -5   3       97.71      126.48     23.70 o 
  -9  -5   3        6.66       14.03     12.16 o 
  -8  -5   3       35.90       38.27     12.63 o 
  -7  -5   3      368.05      483.93     19.17 o 
  -6  -5   3       51.35       34.93     10.38 o 
  -5  -5   3       68.58       59.40     13.82 o 
  -4  -5   3      298.07      299.33     13.12 o 
  -3  -5   3       97.27       89.34     10.36 o 
  -2  -5   3        4.84        6.98      5.34 o 
  -1  -5   3     2036.70     2247.41     42.02 o 
   0  -5   3      213.13      237.36     20.88 o 
   1  -5   3      229.58      277.15     22.21 o 
   2  -5   3     1477.47     1578.31     40.67 o 
   3  -5   3      101.24      115.85     19.56 o 
   4  -5   3       84.88       71.98     16.72 o 
   5  -5   3      403.97      517.00     21.06 o 
   6  -5   3       12.55       15.13      6.90 o 
   7  -5   3       98.73       98.14     13.64 o 
   8  -5   3       40.75       57.51     20.25 o 
   9  -5   3        1.69        5.34      8.58 o 
  10  -5   3       10.57        6.69      9.01 o 
 -11  -4   3        9.16       11.94     13.19 o 
 -10  -4   3        0.36        3.59      6.43 o 
  -9  -4   3       86.47       67.59     10.55 o 
  -8  -4   3      246.53      271.05     12.35 o 
  -7  -4   3      153.19      149.48     14.62 o 
  -6  -4   3      561.35      629.55     24.35 o 
  -5  -4   3        1.80        1.76      2.05 o 
  -4  -4   3        4.01        4.96      2.73 o 
  -3  -4   3     1821.44     2186.06     55.44 o 
  -2  -4   3     1791.18     1781.06     47.71 o 
  -1  -4   3      156.69      179.22     10.89 o 
   0  -4   3       36.03       31.79      6.20 o 
   1  -4   3     1462.15     1443.04     32.71 o 
   2  -4   3      389.70      360.82     22.36 o 
   3  -4   3     1614.02     1844.04     39.70 o 
   4  -4   3      323.89      331.40     23.21 o 
   5  -4   3        0.18        3.73      6.48 o 
   6  -4   3        1.83       10.07      7.73 o 
   7  -4   3      185.00      230.37     20.49 o 
   8  -4   3       22.38        9.62      8.14 o 
   9  -4   3        6.46       11.09      9.31 o 
  10  -4   3       81.44      101.12     23.68 o 
  11  -4   3        0.57        1.18      9.51 o 
 -12  -3   3        6.50       10.31     10.29 o 
 -11  -3   3       13.44       13.00      9.39 o 
 -10  -3   3       46.60       46.21     10.15 o 
  -9  -3   3        0.27        4.02      5.01 o 
  -8  -3   3       39.19       24.40      6.73 o 
  -7  -3   3     1020.83     1200.40     22.37 o 
  -6  -3   3       17.13       11.11      5.31 o 
  -5  -3   3       24.30       10.96      3.32 o 
  -3  -3   3      101.95       75.14      6.82 o 
  -2  -3   3       66.47       55.95      8.58 o 
  -1  -3   3      701.29      676.71     14.90 o 
   0  -3   3       82.25       48.89      7.29 o 
   1  -3   3      295.66      187.16     11.96 o 
   2  -3   3     4383.50     4108.89     48.94 o 
   3  -3   3       10.32        3.27      5.17 o 
   4  -3   3       22.09       15.82     10.30 o 
   5  -3   3      653.92      766.67     21.56 o 
   6  -3   3      153.96      168.94      9.97 o 
   7  -3   3      104.36       90.04     14.43 o 
   8  -3   3       72.21       61.91     12.08 o 
   9  -3   3       20.67       20.91      9.64 o 
  10  -3   3       11.71        6.51     13.49 o 
  11  -3   3       15.19       16.06     16.02 o 
 -12  -2   3       24.32       11.40      9.88 o 
 -11  -2   3        0.07        6.24      6.95 o 
 -10  -2   3        7.77        4.96      5.34 o 
  -9  -2   3      104.92       82.39      9.92 o 
  -8  -2   3       86.31       72.07      8.62 o 
  -7  -2   3       68.05       69.90      9.42 o 
  -6  -2   3       63.38       68.06      7.95 o 
  -5  -2   3     1749.92     1628.12     46.35 o 
  -4  -2   3     1208.34     1162.18     30.50 o 
  -3  -2   3     2250.38     2379.02     94.80 o 
  -2  -2   3      335.89      344.19     10.92 o 
  -1  -2   3      131.66      166.89     10.28 o 
   0  -2   3     2224.51     2307.69     38.28 o 
   1  -2   3      813.30      845.56     19.30 o 
   2  -2   3      349.30      275.04     20.79 o 
   3  -2   3      226.16      277.90     20.63 o 
   4  -2   3      953.70      813.48     45.86 o 
   5  -2   3      381.63      405.08     13.60 o 
   6  -2   3       25.97       30.69      6.60 o 
   7  -2   3       71.53       64.52      8.48 o 
   8  -2   3       16.02       16.04      7.42 o 
   9  -2   3        3.23        1.97      4.51 o 
  10  -2   3      117.20      110.34     27.09 o 
  11  -2   3        0.97        4.06     11.26 o 
  12  -2   3        0.23        5.76     13.43 o 
 -12  -1   3        9.70       14.02     12.14 o 
 -11  -1   3        2.51        6.09      6.99 o 
 -10  -1   3       96.78       94.99     11.22 o 
  -9  -1   3        6.54        7.49      4.57 o 
  -8  -1   3      347.71      334.09     12.86 o 
  -7  -1   3     1058.70     1158.11     22.45 o 
  -6  -1   3      729.59      844.99     17.11 o 
  -5  -1   3     2001.66     2190.42     34.52 o 
  -4  -1   3     2238.39     2117.10     21.19 o 
  -3  -1   3      121.18       94.75      3.95 o 
  -2  -1   3     2095.55     2273.26     15.54 o 
  -1  -1   3      221.30      212.49      9.93 o 
   0  -1   3     4661.46     4895.11     27.15 o 
   1  -1   3    15895.41    16865.94    431.58 o 
   2  -1   3        7.57        6.02      2.87 o 
   3  -1   3     1511.70     1587.47     77.59 o 
   4  -1   3      143.09      137.21      9.16 o 
   5  -1   3     2435.55     2582.76     27.08 o 
   6  -1   3       93.05       73.87      9.12 o 
   7  -1   3        4.08        6.75      4.59 o 
   8  -1   3        6.52        7.92      5.28 o 
   9  -1   3      313.44      310.83     16.54 o 
  10  -1   3        2.64        4.02     12.47 o 
  11  -1   3       44.17       14.27     17.25 o 
  12  -1   3       21.53        5.25     12.79 o 
 -12   0   3        6.60        9.93      8.35 o 
 -11   0   3        7.26        5.95      7.16 o 
 -10   0   3       34.93       31.96      8.88 o 
  -9   0   3      167.45      166.48     10.72 o 
  -8   0   3       48.17       22.28      6.43 o 
  -7   0   3      302.55      317.20     14.19 o 
  -6   0   3      165.09      201.41     11.48 o 
  -5   0   3     2246.69     2243.16     23.56 o 
  -4   0   3      319.07      297.08      9.71 o 
  -3   0   3      421.76      443.83     19.99 o 
  -2   0   3     3573.57     3680.72     36.69 o 
  -1   0   3      141.87      152.25      5.28 o 
   0   0   3     9785.82     9243.33    212.84 o 
   1   0   3    27179.87    24983.64    187.84 o 
   2   0   3     9583.73     9185.50    349.17 o 
   3   0   3      277.45      392.71     11.37 o 
   4   0   3     4337.96     4560.71     61.45 o 
   5   0   3       37.14       41.20      6.96 o 
   6   0   3      692.44      659.34     49.67 o 
   7   0   3      315.45      332.60     11.69 o 
   8   0   3       18.10       20.51      6.24 o 
   9   0   3      141.69      149.58     11.06 o 
  10   0   3        9.53        4.62      4.79 o 
  11   0   3        0.77        8.69      9.48 o 
  12   0   3        0.27        0.00     11.26 o 
 -12   1   3        4.54        3.96     15.49 o 
 -11   1   3        0.24        5.72      6.22 o 
 -10   1   3      129.95      159.52     13.89 o 
  -9   1   3        4.24        7.93      5.76 o 
  -8   1   3        3.25        5.96      4.51 o 
  -7   1   3     1581.61     1840.02     30.76 o 
  -6   1   3        4.87       12.09      3.03 o 
  -5   1   3        5.77        4.62      2.16 o 
  -4   1   3      416.50      351.75      9.07 o 
  -3   1   3      782.94      738.66     19.42 o 
  -1   1   3    20262.00    21028.53    320.22 o 
   0   1   3      955.54      929.64     14.48 o 
   2   1   3      841.28      834.44     28.37 o 
   3   1   3     5750.43     5700.83     35.40 o 
   4   1   3      413.87      485.31     17.69 o 
   6   1   3     1110.70     1352.44     21.60 o 
   7   1   3      477.49      498.17     12.88 o 
   8   1   3      255.59      274.61     11.33 o 
   9   1   3      299.33      297.92     11.94 o 
  10   1   3       48.94       36.53     11.13 o 
  11   1   3       66.62       45.54     11.23 o 
  12   1   3       32.60       26.25     14.80 o 
 -11   2   3        3.38        2.95     11.33 o 
 -10   2   3       70.68       42.16     19.35 o 
  -9   2   3      152.03      149.55     17.06 o 
  -8   2   3      200.02      191.91     11.29 o 
  -7   2   3       74.44       73.89      7.27 o 
  -6   2   3      251.21      266.00      8.47 o 
  -5   2   3      455.32      425.13     10.91 o 
  -4   2   3        2.50        5.66      2.88 o 
  -3   2   3       65.05       73.53      8.35 o 
  -2   2   3     6103.72     6452.13    281.59 o 
  -1   2   3     1152.26     1017.62     11.63 o 
   0   2   3        8.90       10.09      4.69 o 
   1   2   3       22.38       13.77      6.09 o 
   2   2   3     1024.04      986.96     45.76 o 
   3   2   3       92.54      135.30     11.17 o 
   4   2   3      855.41      857.45     18.51 o 
   5   2   3      680.71      630.99     36.46 o 
   6   2   3      547.54      504.22     17.52 o 
   7   2   3      972.48     1083.97     16.83 o 
   8   2   3       53.47       47.96      8.03 o 
   9   2   3       35.36       31.63      7.80 o 
  10   2   3      143.81      155.90     19.01 o 
  11   2   3       11.23        7.63      6.25 o 
  12   2   3        4.98        9.42      9.90 o 
 -11   3   3        1.46        0.71      7.71 o 
 -10   3   3       38.70       30.04     17.71 o 
  -9   3   3       24.69       14.37      9.18 o 
  -8   3   3       12.14        7.05      6.58 o 
  -7   3   3      463.85      540.46     20.76 o 
  -6   3   3        5.19        7.20      4.87 o 
  -5   3   3      102.86       92.67      7.74 o 
  -4   3   3      189.73      219.55      9.26 o 
  -3   3   3      414.72      360.52     24.66 o 
  -2   3   3      794.83      705.82     13.09 o 
  -1   3   3     2276.07     2286.05     25.49 o 
   0   3   3        2.20        8.85      4.32 o 
   1   3   3     5834.69     5664.04    389.63 o 
   2   3   3     1038.50      918.75     29.04 o 
   3   3   3      954.90     1231.08     20.91 o 
   4   3   3      298.75      300.17     23.21 o 
   5   3   3       51.42       28.87      8.76 o 
   6   3   3     1048.08     1187.76     24.51 o 
   7   3   3      262.47      238.02     10.17 o 
   8   3   3      166.98      162.86     10.06 o 
   9   3   3       32.61       15.46      5.64 o 
  10   3   3       19.39       10.17      5.86 o 
  11   3   3       14.45        7.89      6.83 o 
  12   3   3       51.55       40.39     11.10 o 
 -11   4   3        0.15        2.90     13.32 o 
 -10   4   3        7.77       11.36     16.46 o 
  -9   4   3       32.30       27.13     16.71 o 
  -8   4   3      311.66      386.12     18.31 o 
  -7   4   3       23.64       18.49      6.56 o 
  -6   4   3      176.45      172.21     11.43 o 
  -5   4   3      171.45      174.62      9.86 o 
  -4   4   3       84.13       84.75      8.46 o 
  -3   4   3       24.56       27.05      5.66 o 
  -2   4   3      932.46      948.79     32.70 o 
  -1   4   3      179.41      166.00      7.78 o 
   0   4   3      697.82      691.41     17.89 o 
   1   4   3     1380.55     1193.90     34.41 o 
   2   4   3      717.34      764.20     21.72 o 
   3   4   3       16.23       18.52      6.64 o 
   4   4   3     2686.45     3110.29     35.14 o 
   5   4   3      460.53      431.60     12.34 o 
   6   4   3      103.91      101.49      8.58 o 
   7   4   3     1079.11     1261.85     38.81 o 
   8   4   3      106.70       90.33     11.17 o 
   9   4   3        4.88        2.97      3.97 o 
  10   4   3      136.19      147.12     14.57 o 
  11   4   3       13.71       10.27     11.08 o 
  12   4   3        2.59        4.59      9.44 o 
 -10   5   3        3.69        2.05     10.42 o 
  -9   5   3        0.71        8.48     15.51 o 
  -8   5   3       32.21       14.47     13.28 o 
  -7   5   3       31.64       22.49      6.72 o 
  -6   5   3      460.41      541.67     14.51 o 
  -5   5   3      335.33      339.51     26.34 o 
  -4   5   3      983.85     1070.87     24.47 o 
  -3   5   3       15.36        8.90      4.61 o 
  -2   5   3       14.06       11.94      3.39 o 
  -1   5   3     1028.38     1126.20     15.05 o 
   0   5   3     2712.80     2811.93     77.32 o 
   1   5   3      146.02      106.38     10.88 o 
   2   5   3     1747.20     1798.89     26.97 o 
   3   5   3     1291.83     1229.09     24.46 o 
   4   5   3       39.23       32.11      4.49 o 
   5   5   3      373.89      343.04     10.46 o 
   6   5   3      292.47      297.07     12.91 o 
   7   5   3        3.15        5.95      4.45 o 
   8   5   3        0.27        1.76      3.09 o 
   9   5   3       43.14       50.85     14.99 o 
  10   5   3       80.46       75.99     29.01 o 
  11   5   3       16.84       13.30     11.92 o 
  12   5   3       50.91       47.74     18.97 o 
 -10   6   3        9.68        4.38     11.91 o 
  -9   6   3        1.72        5.57     15.47 o 
  -8   6   3       42.63       24.95     17.36 o 
  -7   6   3       15.56        8.02      7.97 o 
  -6   6   3       81.86       71.10      9.58 o 
  -5   6   3     1024.15     1321.37     37.86 o 
  -4   6   3      244.54      254.31     21.58 o 
  -3   6   3       72.34       71.37      7.85 o 
  -2   6   3      443.99      443.04     31.55 o 
  -1   6   3       95.10       84.19      9.64 o 
   0   6   3       82.74       91.83      7.52 o 
   1   6   3      565.64      531.26     31.55 o 
   2   6   3       81.64       83.90     13.35 o 
   3   6   3       51.39       48.12      9.47 o 
   4   6   3     2715.86     3214.36     31.61 o 
   5   6   3       13.35       12.11      7.25 o 
   6   6   3      388.45      340.90     21.34 o 
   7   6   3       52.92       32.37     11.93 o 
   8   6   3      356.80      355.99     24.54 o 
   9   6   3       27.83       37.34     16.57 o 
  10   6   3      204.68      243.23     43.55 o 
  11   6   3       45.84       32.90     14.47 o 
  12   6   3        1.27        1.30      6.56 o 
  -9   7   3        1.95        7.24     12.69 o 
  -8   7   3       13.38        5.79      8.95 o 
  -7   7   3      166.33      151.55     15.68 o 
  -6   7   3       15.73       18.74     11.35 o 
  -5   7   3       51.38       51.32      9.06 o 
  -4   7   3       96.34       88.66      8.94 o 
  -3   7   3       79.80       73.42      9.64 o 
  -2   7   3        5.71        7.47      3.38 o 
  -1   7   3      509.95      608.13     14.83 o 
   0   7   3      282.52      235.02     10.05 o 
   1   7   3      207.17      193.01     12.02 o 
   2   7   3        4.25        1.67      3.32 o 
   3   7   3     1450.54     1651.63     38.47 o 
   4   7   3       14.14        8.03      5.18 o 
   5   7   3      311.32      297.32     14.84 o 
   6   7   3      138.60      144.67     16.67 o 
   7   7   3       82.46       37.16     19.13 o 
   8   7   3        1.32        8.13      7.55 o 
   9   7   3       56.17       46.85     24.89 o 
  10   7   3        0.76        3.62      7.05 o 
  11   7   3        1.71        4.88     10.40 o 
  -8   8   3       38.64       40.60     25.47 o 
  -7   8   3       29.61       12.82      9.95 o 
  -6   8   3       27.01       10.84      8.11 o 
  -5   8   3      119.02      142.45     16.86 o 
  -4   8   3        0.17        4.39      4.31 o 
  -3   8   3        6.06        5.57      4.26 o 
  -2   8   3       96.82       69.46      7.75 o 
  -1   8   3       15.65        6.90      3.71 o 
   0   8   3       37.13       15.79      5.35 o 
   1   8   3      334.44      396.11     19.13 o 
   2   8   3       10.43        8.50      6.41 o 
   3   8   3      264.31      260.30     17.68 o 
   4   8   3        5.92        7.16      4.71 o 
   5   8   3      246.89      247.30     15.31 o 
   6   8   3      257.19      324.56     21.97 o 
   7   8   3      215.08      235.98     25.69 o 
   8   8   3        2.75        5.07      7.34 o 
   9   8   3       19.88        8.98      8.42 o 
  10   8   3        5.91        9.60     11.43 o 
  11   8   3       11.69        9.66     14.10 o 
  -8   9   3        3.34        3.51     15.24 o 
  -7   9   3        8.52        6.35      8.70 o 
  -6   9   3        6.00        7.07      7.88 o 
  -5   9   3        0.72        5.96      8.36 o 
  -4   9   3       11.31        5.19      5.73 o 
  -3   9   3       43.53       54.94     10.67 o 
  -2   9   3       69.44       82.96     12.79 o 
  -1   9   3      128.22      124.35     42.20 o 
   0   9   3       42.83       22.35      9.46 o 
   1   9   3      112.00       97.21     12.98 o 
   2   9   3        6.93        3.36      5.84 o 
   3   9   3      172.08      195.32     16.40 o 
   4   9   3       10.35        5.96      4.97 o 
   5   9   3       12.35        7.46      6.12 o 
   6   9   3      338.16      360.23     19.28 o 
   7   9   3       21.96       17.90     10.49 o 
   8   9   3        4.12        2.70      7.07 o 
   9   9   3       25.06        6.85     10.73 o 
  10   9   3        6.21       10.04     11.91 o 
  -7  10   3        0.01        4.03      8.58 o 
  -6  10   3        3.14        7.33      9.14 o 
  -5  10   3        3.00        2.72      6.17 o 
  -4  10   3        8.51        3.05      8.12 o 
  -3  10   3       18.20       10.46      8.29 o 
  -2  10   3       71.28       70.83      9.58 o 
  -1  10   3        7.52        3.01      6.69 o 
   0  10   3       33.31       22.43     15.19 o 
   1  10   3       60.15       62.96     12.70 o 
   2  10   3        4.09        3.93      5.68 o 
   3  10   3       67.76       34.69     10.41 o 
   4  10   3      200.46      244.18     16.43 o 
   5  10   3       89.94       80.23     12.35 o 
   6  10   3       16.63        7.63      5.35 o 
   7  10   3       58.63       64.89     17.60 o 
   8  10   3       15.43       11.04      9.45 o 
   9  10   3        0.11        4.85      8.75 o 
  -5  11   3        0.21        1.96      6.65 o 
  -4  11   3        2.58        7.23     10.09 o 
  -3  11   3       12.67       21.12     17.41 o 
  -2  11   3        5.57        7.39     12.29 o 
  -1  11   3       15.36       27.00     21.71 o 
   0  11   3      103.23      150.22     27.28 o 
   1  11   3        7.31       30.25     20.42 o 
   2  11   3       27.92       25.56      9.97 o 
   3  11   3       81.33       88.54     15.27 o 
   4  11   3        2.18        2.50      5.27 o 
   5  11   3        0.16        5.30      7.19 o 
   6  11   3      127.97      148.57     15.18 o 
   7  11   3        0.53        5.18      7.92 o 
   8  11   3        5.72        6.78     11.54 o 
  -4  12   3        1.27        3.63     11.15 o 
  -3  12   3        0.00        2.49      9.11 o 
  -2  12   3        5.20        6.54     14.29 o 
  -1  12   3        0.75        4.69     14.74 o 
   0  12   3        1.50        3.08      8.91 o 
   1  12   3       52.38       76.61     27.26 o 
   2  12   3        0.18        5.77     11.62 o 
   3  12   3        7.48        7.82      8.12 o 
   4  12   3       23.06       19.80      8.32 o 
   5  12   3       13.85       12.38      9.19 o 
   6  12   3        2.59        1.81      6.17 o 
   7  12   3        0.87        7.23      6.82 o 
  -1  13   3        0.07        2.09      9.92 o 
   0  13   3        4.62        7.87     12.70 o 
   1  13   3        5.02        7.11     13.03 o 
   2  13   3        0.41        0.24      9.86 o 
   3  13   3        6.86        5.99     13.07 o 
   4  13   3       14.38       11.04      8.41 o 
   5  13   3        0.04        7.52      8.35 o 
  -3 -12   4        5.11        4.11      9.26 o 
  -2 -12   4       12.46        8.25     16.33 o 
  -1 -12   4        0.32        2.45     10.53 o 
   0 -12   4        5.12       10.47     18.41 o 
   1 -12   4        2.73        2.83     12.66 o 
  -6 -11   4        0.01        5.20      7.40 o 
  -5 -11   4       29.36       27.58     10.93 o 
  -4 -11   4        0.02        4.94      8.30 o 
  -3 -11   4        0.02       10.68     11.39 o 
  -2 -11   4       14.76       10.74      8.26 o 
  -1 -11   4        0.00        3.43     13.11 o 
   0 -11   4        7.85        8.52     12.21 o 
   1 -11   4        5.89       11.13     14.90 o 
   2 -11   4        1.96        7.29     10.98 o 
   3 -11   4       15.77       18.02     17.82 o 
   4 -11   4       13.36       11.42     16.38 o 
  -7 -10   4       35.87       24.93     14.68 o 
  -6 -10   4       17.90       15.15     11.91 o 
  -5 -10   4       15.42        8.30      6.53 o 
  -4 -10   4       53.98       38.39     14.96 o 
  -3 -10   4       38.75       26.53     12.92 o 
  -2 -10   4        2.28        2.24      4.70 o 
  -1 -10   4       12.92       16.08      9.02 o 
   0 -10   4       25.88       17.08     12.45 o 
   1 -10   4        0.80        5.55     12.40 o 
   2 -10   4        0.88        5.58      7.00 o 
   3 -10   4      143.47      156.02     19.18 o 
   4 -10   4       10.95        7.16      9.42 o 
   5 -10   4        2.60       10.74     11.36 o 
  -8  -9   4       48.49       30.00     13.93 o 
  -7  -9   4        3.02        4.62      9.03 o 
  -6  -9   4       24.05       20.97     12.79 o 
  -5  -9   4      258.12      320.50     17.54 o 
  -4  -9   4        3.66        5.28      6.94 o 
  -3  -9   4        0.20        2.87      7.99 o 
  -2  -9   4       14.01       11.22     12.06 o 
  -1  -9   4       34.63       13.31     11.40 o 
   0  -9   4       82.78       85.33     22.22 o 
   1  -9   4      180.58      219.36     28.52 o 
   2  -9   4        4.42        8.17     10.30 o 
   3  -9   4       20.81       17.86      9.62 o 
   4  -9   4       27.18       24.95     11.29 o 
   5  -9   4        3.13        7.29      9.60 o 
   6  -9   4       11.92       13.29     10.46 o 
   7  -9   4        0.53        4.27     10.28 o 
  -9  -8   4        1.68        5.42      9.70 o 
  -8  -8   4        5.01        1.18      6.81 o 
  -7  -8   4       11.88        6.15      6.78 o 
  -6  -8   4       97.61       81.25     18.05 o 
  -5  -8   4      204.80      203.66     16.90 o 
  -4  -8   4       58.90       57.49     12.97 o 
  -3  -8   4       99.56      102.25     23.02 o 
  -2  -8   4       55.41       42.89     18.02 o 
  -1  -8   4       10.78        3.66      7.00 o 
   0  -8   4      111.64      123.21     22.71 o 
   1  -8   4      234.82      270.94     25.08 o 
   2  -8   4        5.46        9.40     12.40 o 
   3  -8   4      113.25      141.50     26.04 o 
   4  -8   4        2.56        6.91      5.29 o 
   5  -8   4       10.74        5.65      7.25 o 
   6  -8   4        2.96        9.22      9.61 o 
   7  -8   4        0.20        4.96      8.49 o 
   8  -8   4        0.97        8.44     10.65 o 
 -10  -7   4       22.72       17.02     13.54 o 
  -9  -7   4        0.85        3.41      9.72 o 
  -8  -7   4      263.18      285.37     23.30 o 
  -7  -7   4        0.10        3.21      6.18 o 
  -6  -7   4        3.27        4.05      9.64 o 
  -5  -7   4      204.35      218.17     16.17 o 
  -4  -7   4        0.39        4.25      5.03 o 
  -3  -7   4       21.55       12.75      8.54 o 
  -2  -7   4      588.54      743.00     33.46 o 
  -1  -7   4       24.79        7.55      8.98 o 
   0  -7   4        5.50        5.50      6.74 o 
   1  -7   4      101.69      100.34     20.72 o 
   2  -7   4       61.91       59.05     16.32 o 
   3  -7   4       42.29       53.97     17.90 o 
   4  -7   4      185.68      244.31     28.44 o 
   5  -7   4       63.90       71.23     16.72 o 
   6  -7   4       12.73       12.97     10.47 o 
   7  -7   4        1.14        8.16      9.82 o 
   8  -7   4        7.42       11.13     10.36 o 
   9  -7   4        0.02        2.02      6.55 o 
 -10  -6   4       53.78       46.07     14.78 o 
  -9  -6   4       39.50       49.55     17.20 o 
  -8  -6   4      210.80      214.01     20.44 o 
  -7  -6   4      176.98      191.63     26.22 o 
  -6  -6   4       26.94       35.41     11.26 o 
  -5  -6   4       74.15       46.32      6.81 o 
  -4  -6   4      169.29      154.70     11.59 o 
  -3  -6   4     1055.62     1163.44     26.38 o 
  -2  -6   4      159.52      149.30     16.99 o 
  -1  -6   4      151.60      176.98     22.23 o 
   0  -6   4      373.01      464.78     30.69 o 
   1  -6   4       27.18       25.65     11.95 o 
   2  -6   4      361.88      420.71     29.81 o 
   3  -6   4      506.56      581.36     32.58 o 
   4  -6   4      148.08      132.08     18.93 o 
   5  -6   4       74.29      110.08     23.71 o 
   6  -6   4      173.66      226.08     21.80 o 
   7  -6   4        2.42        4.09      9.11 o 
   8  -6   4        0.08        7.44      9.11 o 
   9  -6   4       14.99        4.28      8.81 o 
 -11  -5   4       36.23       34.93     15.33 o 
 -10  -5   4       29.51       16.47     13.05 o 
  -9  -5   4        1.10        7.46      8.20 o 
  -8  -5   4      428.29      509.20     20.57 o 
  -7  -5   4        3.74        7.01      6.90 o 
  -6  -5   4       18.87       10.36      7.29 o 
  -5  -5   4      286.96      327.10     12.28 o 
  -4  -5   4      208.20      197.23     13.79 o 
  -3  -5   4       52.22       67.68     10.18 o 
  -2  -5   4     1489.42     1766.73     27.41 o 
  -1  -5   4       19.24       16.40      7.00 o 
   0  -5   4      766.04      805.73     40.33 o 
   1  -5   4      501.08      442.05     26.30 o 
   2  -5   4       51.88       16.37     12.05 o 
   3  -5   4       49.43       64.58     18.20 o 
   4  -5   4       24.08       35.43     16.81 o 
   5  -5   4      646.42      862.28     36.86 o 
   6  -5   4      139.59      161.09     23.90 o 
   7  -5   4        8.48        9.05      7.68 o 
   8  -5   4       20.25       22.65     11.16 o 
   9  -5   4        0.49        5.74      9.37 o 
  10  -5   4       13.95       12.97     10.93 o 
 -11  -4   4        3.64        7.56      9.18 o 
 -10  -4   4      119.39      109.23     15.51 o 
  -9  -4   4       22.61       20.54      8.05 o 
  -8  -4   4       74.28       95.55     16.01 o 
  -7  -4   4      302.22      341.57     19.70 o 
  -6  -4   4      198.35      210.94     15.76 o 
  -5  -4   4       55.50       33.62      5.70 o 
  -4  -4   4      158.22      193.73     10.14 o 
  -3  -4   4     2067.15     2083.23     54.52 o 
  -2  -4   4      153.45      141.37     14.32 o 
  -1  -4   4       25.08       13.21      5.93 o 
   0  -4   4     1051.82     1058.27     21.77 o 
   1  -4   4      649.97      665.24     20.34 o 
   2  -4   4        6.78        2.97      6.70 o 
   3  -4   4     1559.09     1815.15     41.84 o 
   4  -4   4        0.61        1.87      5.74 o 
   5  -4   4       43.90       32.30     16.12 o 
   6  -4   4      174.28      230.34     24.12 o 
   7  -4   4        5.79       10.24      8.13 o 
   8  -4   4       29.84       21.16     10.84 o 
   9  -4   4       78.87       91.44     16.78 o 
  10  -4   4        0.29        4.38      8.00 o 
  11  -4   4        1.25       12.74     16.02 o 
 -11  -3   4       27.17       30.46     10.00 o 
 -10  -3   4        3.08        4.20      4.79 o 
  -9  -3   4        2.68        4.12      3.99 o 
  -8  -3   4      358.49      402.99     24.45 o 
  -7  -3   4       26.66       13.79      7.50 o 
  -6  -3   4        5.98        8.89      7.07 o 
  -5  -3   4     1021.32     1156.63     26.70 o 
  -4  -3   4       26.85       34.02      5.58 o 
  -2  -3   4     1628.05     1626.20     21.72 o 
  -1  -3   4      529.73      509.89     35.84 o 
   0  -3   4     1141.25     1022.51     39.31 o 
   1  -3   4      886.68      727.35     39.42 o 
   2  -3   4      558.51      546.31     22.15 o 
   3  -3   4      883.57     1063.85     31.99 o 
   4  -3   4     1635.78     1945.69     41.10 o 
   5  -3   4     1031.06     1231.08     36.63 o 
   6  -3   4        1.24        3.86      4.19 o 
   7  -3   4        0.23        4.50      5.85 o 
   8  -3   4      126.40      154.91     31.64 o 
   9  -3   4       28.63       16.89      8.53 o 
  10  -3   4       13.28       14.48     11.44 o 
  11  -3   4       24.43       16.16     17.84 o 
 -11  -2   4        2.48        5.80      6.63 o 
 -10  -2   4        2.30        4.75      5.27 o 
  -9  -2   4      133.54      128.38     11.80 o 
  -8  -2   4       18.03        8.79      6.37 o 
  -7  -2   4      543.15      556.91     16.82 o 
  -6  -2   4     1291.31     1300.99     26.63 o 
  -5  -2   4      967.68      936.37     26.98 o 
  -4  -2   4      345.21      350.62     14.48 o 
  -3  -2   4      700.57      640.28     11.24 o 
  -2  -2   4      237.76      203.51      7.93 o 
  -1  -2   4       15.41       31.19      6.58 o 
   0  -2   4     2102.17     2080.45     79.18 o 
   1  -2   4     1818.81     1967.53     55.28 o 
   2  -2   4        7.95       10.12      3.62 o 
   3  -2   4     3665.79     3211.50    350.07 o 
   4  -2   4       12.75        5.76      2.28 o 
   5  -2   4        0.18        3.27      3.40 o 
   6  -2   4      173.22      172.11     13.35 o 
   7  -2   4        7.74        8.09      5.24 o 
   8  -2   4      155.05      170.70     16.63 o 
   9  -2   4      119.95      138.31     18.35 o 
  10  -2   4       15.19       10.13      8.91 o 
  11  -2   4       24.91       26.67     18.55 o 
 -12  -1   4        2.03        8.97      8.41 o 
 -11  -1   4       57.51       70.65     13.44 o 
 -10  -1   4        4.38        4.41      4.82 o 
  -9  -1   4       24.49        7.48      4.23 o 
  -8  -1   4       15.45        6.40      4.38 o 
  -7  -1   4      131.90      134.58     11.25 o 
  -6  -1   4      633.41      683.24     19.37 o 
  -5  -1   4      688.81      695.43     15.12 o 
  -4  -1   4       28.99       29.75      5.90 o 
  -3  -1   4       12.85       13.08      3.70 o 
  -2  -1   4     1274.90     1196.27     13.37 o 
  -1  -1   4        3.68        7.97      4.93 o 
   0  -1   4        8.78        5.23      3.88 o 
   1  -1   4     6557.03     7582.99    379.33 o 
   2  -1   4     6662.09     6468.80     33.54 o 
   3  -1   4      492.63      464.89     14.84 o 
   4  -1   4     1102.59     1123.37     65.68 o 
   5  -1   4      649.15      779.20     18.25 o 
   6  -1   4      101.95      132.47     11.41 o 
   7  -1   4       64.49       64.44     10.38 o 
   8  -1   4       97.02      120.41     11.19 o 
   9  -1   4       46.35       37.65      9.12 o 
  10  -1   4        0.74        5.18      6.84 o 
  11  -1   4       68.95       37.82     17.38 o 
  12  -1   4        0.68        1.26      7.50 o 
 -11   0   4       28.30       23.32      9.72 o 
 -10   0   4       29.41       16.96      7.62 o 
  -9   0   4       28.99       11.84      5.42 o 
  -8   0   4      105.40       88.04     11.02 o 
  -7   0   4       86.74       80.58      9.57 o 
  -6   0   4     1908.58     1988.07     25.17 o 
  -5   0   4      249.25      217.33     14.62 o 
  -4   0   4       12.40        7.32      1.97 o 
  -3   0   4     2457.42     2315.55     40.70 o 
  -2   0   4      167.57      150.83      6.18 o 
  -1   0   4     2866.07     2849.34     43.62 o 
   0   0   4       12.35        9.47      4.52 o 
   1   0   4     3396.87     3833.14     61.57 o 
   2   0   4     5682.26     5709.51    304.32 o 
   3   0   4     2697.95     2394.65     46.35 o 
   4   0   4      195.76      231.98      9.85 o 
   5   0   4      409.28      487.39     13.64 o 
   6   0   4     1810.28     1988.46     34.47 o 
   7   0   4        4.12        7.54      5.48 o 
   8   0   4       23.10       17.02      4.62 o 
   9   0   4      295.90      317.18     13.51 o 
  10   0   4      253.72      303.01     16.14 o 
  11   0   4        1.69        8.01     14.60 o 
  12   0   4       41.37       15.86     12.95 o 
 -11   1   4       69.53       70.63     12.28 o 
 -10   1   4        1.65        4.05      5.15 o 
  -9   1   4        0.11        4.05      4.34 o 
  -8   1   4       80.82       73.07     10.79 o 
  -7   1   4      419.07      414.54     15.15 o 
  -6   1   4        5.84        5.72      3.99 o 
  -5   1   4      768.27      821.70     16.70 o 
  -4   1   4      660.89      643.46     14.03 o 
  -3   1   4      366.36      317.40      9.63 o 
  -2   1   4     3320.23     3137.46     68.67 o 
  -1   1   4     1908.56     2024.96     36.63 o 
   0   1   4       17.70       21.95      7.97 o 
   1   1   4      620.98      614.39     29.05 o 
   2   1   4     1803.08     1918.11    127.90 o 
   3   1   4      489.21      594.95     26.55 o 
   4   1   4     1712.65     2046.90     58.61 o 
   5   1   4     1057.79     1163.79     18.07 o 
   6   1   4       13.30       11.70      4.76 o 
   7   1   4      161.27      132.89     10.11 o 
   8   1   4      162.09      170.14     10.72 o 
   9   1   4       19.57       13.49      5.90 o 
  10   1   4        0.01        3.03      5.25 o 
  11   1   4      101.56       84.16     15.47 o 
  12   1   4        0.65       12.64     10.99 o 
 -11   2   4        2.38        3.99      7.66 o 
 -10   2   4        0.10        8.78      8.16 o 
  -9   2   4      243.95      258.30     17.97 o 
  -8   2   4       90.72       88.96     11.15 o 
  -7   2   4      105.95      103.07     10.68 o 
  -6   2   4      306.18      319.25     13.03 o 
  -5   2   4      188.46      170.44      7.59 o 
  -4   2   4        0.27        6.52      3.36 o 
  -3   2   4     4820.47     5591.15     34.69 o 
  -2   2   4      124.18      128.36     10.26 o 
  -1   2   4        0.21        5.43      6.09 o 
   0   2   4     1532.78     1414.21     20.80 o 
   1   2   4      170.74      123.48      7.61 o 
   2   2   4        0.91        3.04      2.75 o 
   3   2   4      752.06      710.61     24.32 o 
   4   2   4       71.63       42.58      7.67 o 
   5   2   4      449.18      358.63     19.03 o 
   6   2   4      609.77      578.18     19.72 o 
   7   2   4        8.06        9.29      3.94 o 
   8   2   4      167.51      168.55     10.45 o 
   9   2   4      122.13      146.55     12.68 o 
  10   2   4       15.58        9.58      5.80 o 
  11   2   4        7.07        7.63      6.96 o 
  12   2   4        1.33        8.19     11.34 o 
 -11   3   4        6.28        8.33     17.78 o 
 -10   3   4       27.92       22.06     11.75 o 
  -9   3   4      107.59      111.08     15.70 o 
  -8   3   4      317.26      371.21     25.68 o 
  -7   3   4        8.43        8.69      7.04 o 
  -6   3   4        9.29        7.26      4.39 o 
  -5   3   4      146.46      159.76      9.06 o 
  -4   3   4       66.72       56.59      5.91 o 
  -3   3   4      997.99     1127.21     41.16 o 
  -2   3   4     1264.93     1269.90     35.62 o 
  -1   3   4     2005.11     2103.01     51.04 o 
   0   3   4     1353.96     1328.64     20.19 o 
   1   3   4      364.84      337.53     17.19 o 
   2   3   4       62.82       81.35      7.95 o 
   3   3   4      798.54      752.18     16.69 o 
   4   3   4       28.85       45.11     13.36 o 
   5   3   4     4239.81     4770.28    270.33 o 
   6   3   4       25.21       36.08     11.74 o 
   7   3   4       28.16       16.95      5.07 o 
   8   3   4      253.50      271.91     11.47 o 
   9   3   4      131.93      123.50     10.48 o 
  10   3   4       11.79        7.79      6.16 o 
  11   3   4       79.47       57.02     13.56 o 
  12   3   4        0.92        3.24      5.90 o 
 -11   4   4        3.26        6.51     16.96 o 
 -10   4   4        0.11       18.18     18.49 o 
  -9   4   4       38.73       36.24      9.42 o 
  -8   4   4       63.29       68.84     16.12 o 
  -7   4   4        8.05        6.58      6.53 o 
  -6   4   4      221.18      237.73     17.31 o 
  -5   4   4       19.47       18.56      5.49 o 
  -4   4   4        7.33        8.51      4.35 o 
  -3   4   4      434.14      421.05     15.64 o 
  -2   4   4       64.08       43.74      6.14 o 
  -1   4   4      197.07      172.39      9.38 o 
   0   4   4     4378.63     4425.08     83.70 o 
   1   4   4        2.62        5.95      4.76 o 
   2   4   4       27.52       26.28      6.98 o 
   3   4   4      502.69      436.14     15.03 o 
   4   4   4     1014.87      986.40     41.53 o 
   5   4   4        7.20        6.46      5.02 o 
   6   4   4      584.40      636.11     40.89 o 
   7   4   4      309.66      314.53     13.80 o 
   8   4   4      296.68      298.31     19.59 o 
   9   4   4      112.45      121.39     11.07 o 
  10   4   4       57.38       39.29     10.09 o 
  11   4   4       11.25        6.61     10.19 o 
  12   4   4       12.54       11.77     10.76 o 
 -10   5   4        0.07        4.85     12.93 o 
  -9   5   4        3.49        7.17     13.93 o 
  -8   5   4       61.25       74.46     13.27 o 
  -7   5   4       44.05       30.28      9.87 o 
  -6   5   4       24.72       16.30      5.78 o 
  -5   5   4       79.14       69.11      9.42 o 
  -4   5   4       12.17        8.33      4.16 o 
  -3   5   4       59.53       53.63      7.83 o 
  -2   5   4      206.03      188.65      7.63 o 
  -1   5   4     2432.20     2384.56     58.44 o 
   0   5   4      323.63      286.00     15.40 o 
   1   5   4      385.81      484.76     27.79 o 
   2   5   4      891.42      869.15     24.83 o 
   3   5   4      508.60      512.83     17.50 o 
   4   5   4      246.68      171.58     12.53 o 
   5   5   4      931.34     1218.08     67.26 o 
   6   5   4        0.15        2.65      3.44 o 
   7   5   4       17.15        9.65      6.15 o 
   8   5   4      217.83      188.76     25.57 o 
   9   5   4       10.95       10.03      6.99 o 
  10   5   4        0.06        6.96      8.43 o 
  11   5   4      129.24      127.69     48.05 o 
  12   5   4        3.64        4.16     10.30 o 
 -10   6   4        0.43        6.22     16.52 o 
  -9   6   4        9.56        7.53     15.47 o 
  -8   6   4        1.52        7.18     12.27 o 
  -7   6   4        2.94        3.59      4.46 o 
  -6   6   4       89.52      107.00     11.73 o 
  -5   6   4        0.19        6.02      4.71 o 
  -4   6   4        1.19        5.93      4.80 o 
  -3   6   4       74.58       69.06      8.10 o 
  -2   6   4        5.32        4.04      2.53 o 
  -1   6   4       11.37       11.10      4.55 o 
   0   6   4      591.30      666.77     13.75 o 
   1   6   4      389.22      374.25     18.46 o 
   2   6   4      845.15      881.20     22.81 o 
   3   6   4      704.26      685.71     33.06 o 
   4   6   4      133.40       94.49     12.64 o 
   5   6   4       85.46       74.07     11.97 o 
   6   6   4      959.95     1119.61     36.08 o 
   7   6   4       43.32       43.88     13.05 o 
   8   6   4       18.85       19.54     12.13 o 
   9   6   4       39.87       30.94     14.47 o 
  10   6   4       78.88       77.34     15.49 o 
  11   6   4        3.55        5.96      9.36 o 
  -9   7   4        2.96        6.01     13.85 o 
  -8   7   4       17.85        6.59     12.59 o 
  -7   7   4      118.09       96.86     14.90 o 
  -6   7   4       36.49       24.66     11.15 o 
  -5   7   4      243.90      247.23     16.26 o 
  -4   7   4      416.96      496.73     26.67 o 
  -3   7   4       34.75       15.36      5.68 o 
  -2   7   4      454.88      478.25     14.12 o 
  -1   7   4      451.95      409.78     11.82 o 
   0   7   4        1.17        3.44      2.80 o 
   1   7   4        2.34        6.25      5.13 o 
   2   7   4      964.89     1123.63     26.71 o 
   3   7   4      104.81      103.53     10.95 o 
   4   7   4       37.75       22.91      7.20 o 
   5   7   4       31.63       19.72      8.30 o 
   6   7   4        0.58        3.87      6.40 o 
   7   7   4        8.68        8.68      8.04 o 
   8   7   4      165.98      205.11     20.88 o 
   9   7   4        2.98        7.60     12.15 o 
  10   7   4       19.56       16.25     13.26 o 
  11   7   4       70.78       73.98     46.78 o 
  -8   8   4        8.70       10.64     15.82 o 
  -7   8   4       11.67        6.90      8.39 o 
  -6   8   4       96.32      118.55     19.03 o 
  -5   8   4        9.12        5.47      5.74 o 
  -4   8   4       56.95       27.53      6.91 o 
  -3   8   4       67.26       76.62      9.55 o 
  -2   8   4        0.19        2.72      2.96 o 
  -1   8   4       17.49        7.19      3.58 o 
   0   8   4      402.68      475.11     13.28 o 
   1   8   4      111.70      104.96     13.23 o 
   2   8   4      357.39      382.86     24.91 o 
   3   8   4      354.24      433.03     33.23 o 
   4   8   4       53.60       35.09      7.99 o 
   5   8   4      696.87      765.89     36.85 o 
   6   8   4      235.61      299.54     20.82 o 
   7   8   4      180.79      205.09     20.35 o 
   8   8   4       39.48       49.87     15.92 o 
   9   8   4        0.21        3.66      7.25 o 
  10   8   4       46.76       47.12     15.49 o 
  11   8   4        2.04        6.23     11.07 o 
  -7   9   4        2.44        3.52      8.89 o 
  -6   9   4        0.06        4.92      7.73 o 
  -5   9   4        0.63        4.63      8.35 o 
  -4   9   4       23.62       27.26     10.72 o 
  -3   9   4       53.31       59.20      9.70 o 
  -2   9   4        2.51        4.47      5.37 o 
  -1   9   4       82.74       82.40     12.52 o 
   0   9   4       21.09       12.09      7.07 o 
   1   9   4       15.18        7.88      7.40 o 
   2   9   4       40.06       17.63     13.19 o 
   3   9   4        6.38       16.04      8.90 o 
   4   9   4       19.80       14.63      6.81 o 
   5   9   4       38.12       34.72     10.21 o 
   6   9   4        3.57        7.10      8.32 o 
   7   9   4        7.41        8.71     10.24 o 
   8   9   4       59.58       40.21     15.47 o 
   9   9   4        0.17        5.51      8.29 o 
  10   9   4       10.33        7.53     11.97 o 
  -6  10   4        0.82        7.16      8.38 o 
  -5  10   4        0.28        5.56      9.10 o 
  -4  10   4        0.63        3.47      5.50 o 
  -3  10   4       15.73        8.18      8.16 o 
  -2  10   4        0.32        4.01      4.94 o 
  -1  10   4       34.01       63.14     20.27 o 
   0  10   4       65.28       94.81     24.28 o 
   1  10   4        4.83        4.93      5.68 o 
   2  10   4        4.55        5.20      5.11 o 
   3  10   4       82.94       57.85     28.22 o 
   4  10   4      198.66      247.30     16.57 o 
   5  10   4       65.46       76.02     12.54 o 
   6  10   4       41.86       27.94     11.09 o 
   7  10   4       37.72       33.52     17.04 o 
   8  10   4       12.61        6.18      7.60 o 
   9  10   4        5.15        6.62      9.25 o 
  -5  11   4        0.76        6.66      9.53 o 
  -4  11   4        7.76        6.79      9.04 o 
  -3  11   4        0.66        6.81     14.42 o 
  -2  11   4        0.57        1.68     11.10 o 
  -1  11   4       86.09      107.77     28.99 o 
   0  11   4        0.21       16.90     18.57 o 
   1  11   4        0.80        2.39     10.04 o 
   2  11   4       14.35       13.35      9.45 o 
   3  11   4       12.18        8.66      7.67 o 
   4  11   4       10.74       10.00      6.65 o 
   5  11   4       52.10       65.16     11.74 o 
   6  11   4       17.63       17.97      9.89 o 
   7  11   4        3.17        4.60      9.24 o 
   8  11   4       27.97       22.33     15.22 o 
  -4  12   4        0.48        2.55     11.37 o 
  -3  12   4       10.35        7.40     13.81 o 
  -2  12   4       10.93        9.62     12.03 o 
  -1  12   4        2.05        7.93     13.96 o 
   0  12   4       16.38        9.47     14.14 o 
   1  12   4       41.69       55.69     21.73 o 
   2  12   4       35.08       28.05     22.53 o 
   3  12   4        2.09        6.90      7.64 o 
   4  12   4        6.92        6.51      6.49 o 
   5  12   4        1.26        4.76      5.47 o 
   6  12   4        5.58        8.01      9.37 o 
   7  12   4       12.34       11.11      9.81 o 
  -1  13   4       12.05       12.80     18.10 o 
   0  13   4        0.01        5.16     14.56 o 
   1  13   4        5.60        8.16     14.27 o 
   2  13   4        8.39       11.02     15.03 o 
   3  13   4        0.99        9.47     13.56 o 
   4  13   4        2.90        7.63      8.75 o 
   5  13   4       18.28       19.56      9.42 o 
  -5 -11   5        1.34        6.26      9.98 o 
  -4 -11   5        0.52        5.61      7.30 o 
  -3 -11   5       29.06       22.46     12.89 o 
  -2 -11   5        0.40        3.83      9.15 o 
  -1 -11   5       15.36        8.70     15.32 o 
   0 -11   5       12.72        6.70     12.02 o 
   1 -11   5        0.51        4.82     11.24 o 
   2 -11   5        7.07        4.51     13.02 o 
   3 -11   5        0.07        4.33     10.69 o 
  -7 -10   5       21.39       18.41     12.90 o 
  -6 -10   5       13.78       15.82     14.00 o 
  -5 -10   5       16.10       12.12     11.01 o 
  -4 -10   5       58.97       50.91     11.90 o 
  -3 -10   5        0.29        1.55      9.67 o 
  -2 -10   5        0.10        2.12      9.41 o 
  -1 -10   5       67.12      115.41     32.27 o 
   0 -10   5        8.97       14.28     15.04 o 
   1 -10   5        1.35        7.61     14.75 o 
   2 -10   5        6.71       11.88     14.78 o 
   3 -10   5       17.90        5.60      7.95 o 
   4 -10   5        1.54        6.70     10.24 o 
   5 -10   5        4.61       13.81     13.81 o 
  -8  -9   5        3.05        3.32     10.11 o 
  -7  -9   5       10.31        9.27      9.67 o 
  -6  -9   5       96.66      106.82     17.27 o 
  -5  -9   5        5.35        6.18      6.96 o 
  -4  -9   5       19.34       17.71      9.46 o 
  -3  -9   5        4.80        7.27     10.20 o 
  -2  -9   5       17.67       17.95     15.85 o 
  -1  -9   5       17.97       18.28     12.99 o 
   0  -9   5        0.33        8.39     13.97 o 
   1  -9   5      227.12      377.54     34.25 o 
   2  -9   5      118.39      159.27     25.45 o 
   3  -9   5       16.96       12.78     15.87 o 
   4  -9   5       22.86       10.86      9.35 o 
   5  -9   5        3.77        3.04      7.46 o 
   6  -9   5       11.39       10.25     12.18 o 
  -9  -8   5       15.02       16.84     11.08 o 
  -8  -8   5        1.78        3.65      6.64 o 
  -7  -8   5       68.61       65.89     17.86 o 
  -6  -8   5       28.22       16.26     13.10 o 
  -5  -8   5        7.78       14.40      9.10 o 
  -4  -8   5      262.71      323.73     19.80 o 
  -3  -8   5       24.26       25.23     16.38 o 
  -2  -8   5       41.76       39.45     18.30 o 
  -1  -8   5       52.50       32.89      9.48 o 
   0  -8   5       17.78        9.85      9.27 o 
   1  -8   5      310.89      371.59     28.26 o 
   2  -8   5      316.85      445.05     32.94 o 
   3  -8   5        1.11        2.50      7.37 o 
   4  -8   5        4.51       12.03     13.44 o 
   5  -8   5        0.66        8.10      8.33 o 
   6  -8   5       29.76       20.17      9.37 o 
   7  -8   5       22.36        8.20     11.50 o 
 -10  -7   5        3.56        8.34     12.62 o 
  -9  -7   5       38.70       31.85     17.20 o 
  -8  -7   5        3.02        3.49      6.37 o 
  -7  -7   5      111.78       96.30     22.60 o 
  -6  -7   5       22.06       34.76     18.47 o 
  -5  -7   5       33.91       24.54      9.49 o 
  -4  -7   5       45.30       55.62     12.24 o 
  -3  -7   5      446.57      539.59     27.67 o 
  -2  -7   5       74.29       46.28     15.11 o 
  -1  -7   5      393.23      446.99     28.47 o 
   0  -7   5      182.57      177.05     20.91 o 
   1  -7   5       97.95       79.03     17.79 o 
   2  -7   5       76.10       93.52     23.32 o 
   3  -7   5       14.33        6.68      9.78 o 
   4  -7   5      111.41      110.93     22.90 o 
   5  -7   5        5.84        5.89     10.28 o 
   6  -7   5       16.42       14.14     10.61 o 
   7  -7   5       16.23        8.33      8.37 o 
   8  -7   5        1.81        3.80      8.84 o 
 -10  -6   5       26.89       17.10     12.19 o 
  -9  -6   5       35.83       32.61     15.25 o 
  -8  -6   5        7.30       17.89     12.28 o 
  -7  -6   5      210.82      212.70     43.75 o 
  -6  -6   5        1.31        3.55      6.02 o 
  -5  -6   5       17.83        7.19      5.69 o 
  -4  -6   5      854.39     1001.41     45.54 o 
  -3  -6   5       10.40        8.13      6.62 o 
  -2  -6   5       12.41       11.16      5.84 o 
  -1  -6   5     1417.84     1671.63     58.05 o 
   0  -6   5      106.93       91.47     17.14 o 
   1  -6   5        0.14        3.28      8.00 o 
   2  -6   5      114.91      109.46     19.25 o 
   3  -6   5       11.65        8.66      8.73 o 
   4  -6   5        3.62        7.76     10.05 o 
   5  -6   5      174.06      306.36     31.37 o 
   6  -6   5        6.43        5.24     12.73 o 
   7  -6   5        0.54        2.45      6.42 o 
   8  -6   5       13.18       11.39      9.58 o 
   9  -6   5        3.51        7.96     10.39 o 
 -10  -5   5       32.92       32.96     11.78 o 
  -9  -5   5      256.91      283.36     17.05 o 
  -8  -5   5        1.34        8.73      9.64 o 
  -7  -5   5       15.09        4.48      5.12 o 
  -6  -5   5      157.72      165.60     16.05 o 
  -5  -5   5      122.54      106.35      9.73 o 
  -4  -5   5       51.92       51.55      7.73 o 
  -3  -5   5      786.71     1011.62     23.11 o 
  -2  -5   5      213.58      189.11     13.96 o 
  -1  -5   5      592.31      638.84     35.11 o 
   0  -5   5      474.00      498.14     28.05 o 
   1  -5   5      289.59      313.05     13.02 o 
   2  -5   5        6.37       13.29     11.88 o 
   3  -5   5       14.58        7.30      7.70 o 
   4  -5   5      643.28      821.81     37.18 o 
   5  -5   5        0.41        6.68     10.61 o 
   6  -5   5        1.81        2.16      7.06 o 
   7  -5   5       68.83       75.24     15.28 o 
   8  -5   5        6.47        5.46      8.14 o 
   9  -5   5        1.27        3.85      8.46 o 
  10  -5   5        7.36        4.85      7.85 o 
 -11  -4   5       16.76       13.38     10.60 o 
 -10  -4   5      228.81      334.42     36.46 o 
  -9  -4   5      109.79      129.05     18.09 o 
  -8  -4   5       33.57       18.66     11.20 o 
  -7  -4   5      382.43      438.53     20.86 o 
  -6  -4   5       34.30       32.53     11.69 o 
  -5  -4   5       37.34       28.17      6.87 o 
  -4  -4   5      342.15      346.90     11.88 o 
  -3  -4   5       76.46       72.76      7.53 o 
  -2  -4   5      569.46      571.78     16.95 o 
  -1  -4   5     1376.45     1330.50     22.91 o 
   0  -4   5      198.09      167.96     10.99 o 
   1  -4   5       21.13       25.47      6.28 o 
   2  -4   5       54.03       41.98      5.76 o 
   3  -4   5      413.69      423.30     27.36 o 
   4  -4   5       78.27       68.81     18.50 o 
   5  -4   5      403.74      449.62     29.89 o 
   6  -4   5      197.07      220.69     26.78 o 
   7  -4   5       52.51       43.92     15.16 o 
   8  -4   5       76.53      111.05     18.23 o 
   9  -4   5        9.06        5.77      8.16 o 
  10  -4   5       13.39        5.17      8.92 o 
 -11  -3   5        0.47        7.58      7.38 o 
 -10  -3   5       16.49       11.62      5.64 o 
  -9  -3   5      142.60      127.61     17.49 o 
  -8  -3   5       74.59       84.30     14.92 o 
  -7  -3   5       53.58       57.88     18.28 o 
  -6  -3   5      422.34      450.00     19.69 o 
  -5  -3   5       78.11       65.00     12.00 o 
  -4  -3   5        1.06        2.92      2.65 o 
  -3  -3   5     1438.94     1711.90     25.97 o 
  -2  -3   5     3425.89     3654.26     72.74 o 
  -1  -3   5      783.19      872.86     38.39 o 
   0  -3   5      454.60      409.91     13.22 o 
   1  -3   5     1017.18     1117.57     19.01 o 
   2  -3   5      153.04      166.66      8.31 o 
   3  -3   5       16.77       14.88      3.67 o 
   4  -3   5      620.22      684.55     30.69 o 
   5  -3   5        4.72        3.69      8.68 o 
   6  -3   5      214.56      224.57     23.05 o 
   7  -3   5      107.68      134.59     21.70 o 
   8  -3   5       43.82       40.40     10.56 o 
   9  -3   5        2.73        4.54      8.48 o 
  10  -3   5       35.44       22.62     10.68 o 
  11  -3   5        0.05        7.49     15.97 o 
 -11  -2   5       54.88       42.83     10.72 o 
 -10  -2   5       66.05       59.24     10.76 o 
  -9  -2   5        8.09        5.58      6.85 o 
  -8  -2   5       42.38       37.83     15.23 o 
  -7  -2   5      234.70      264.75     16.96 o 
  -6  -2   5      312.07      323.09     18.38 o 
  -5  -2   5        4.05        5.29      4.65 o 
  -4  -2   5     1654.79     1697.38     23.02 o 
  -3  -2   5       35.72       35.23      8.11 o 
  -2  -2   5       25.64       13.75      3.97 o 
  -1  -2   5      772.33      681.86     16.27 o 
   0  -2   5      989.82      979.53     18.35 o 
   1  -2   5     2778.50     3106.15     32.81 o 
   2  -2   5     3106.34     3444.39     60.35 o 
   3  -2   5      188.86      152.00      8.23 o 
   4  -2   5       48.90       44.34      5.06 o 
   5  -2   5      609.63      629.18     18.92 o 
   6  -2   5      485.47      533.21     17.81 o 
   7  -2   5       65.42       57.96     12.25 o 
   8  -2   5       62.97       57.47     14.39 o 
   9  -2   5       34.11       25.57     11.06 o 
  10  -2   5       18.41       14.19     10.41 o 
  11  -2   5        9.51        8.71     16.57 o 
 -11  -1   5        0.94        3.90      5.64 o 
 -10  -1   5        2.07        2.74      4.32 o 
  -9  -1   5       15.74       13.43      8.14 o 
  -8  -1   5      101.88       90.89     11.93 o 
  -7  -1   5       70.56       64.46     10.08 o 
  -6  -1   5     1029.96     1140.46     24.66 o 
  -5  -1   5      424.29      378.99     13.42 o 
  -4  -1   5      872.11     1002.14     20.84 o 
  -3  -1   5      928.81      943.16     12.83 o 
  -2  -1   5      250.35      286.29      8.44 o 
  -1  -1   5      151.81      205.44     11.48 o 
   0  -1   5       71.00       71.82      9.59 o 
   1  -1   5     6992.20     7176.52     75.38 o 
   2  -1   5     3045.89     3302.41     94.94 o 
   3  -1   5        6.68        6.18      2.69 o 
   4  -1   5     1037.52     1060.47     31.14 o 
   5  -1   5       10.00        9.23      5.46 o 
   6  -1   5       22.73       28.14      8.86 o 
   7  -1   5      218.07      238.05     14.60 o 
   8  -1   5        4.09        9.01      5.64 o 
   9  -1   5       62.62       55.90     10.78 o 
  10  -1   5      105.66      140.81     22.13 o 
  11  -1   5       11.49       17.27     17.52 o 
 -11   0   5       18.99       13.31      8.64 o 
 -10   0   5       82.32       89.57     11.47 o 
  -9   0   5        8.70        5.89      5.66 o 
  -8   0   5        1.96        5.48      5.65 o 
  -7   0   5      265.36      263.42     13.27 o 
  -6   0   5       13.85       10.78      4.78 o 
  -5   0   5       22.44       20.41      5.28 o 
  -4   0   5     2514.06     2468.67     54.74 o 
  -3   0   5        2.90        8.25      3.55 o 
  -2   0   5       92.32      103.38      5.72 o 
  -1   0   5     2689.50     2747.48     42.88 o 
   0   0   5        2.66        8.36      4.50 o 
   1   0   5      782.08      833.50     17.15 o 
   2   0   5     2721.81     2801.56     42.10 o 
   3   0   5      800.62      825.89     29.28 o 
   4   0   5      428.58      427.36     16.61 o 
   5   0   5     2077.42     2159.22     30.16 o 
   6   0   5      214.92      249.62     14.15 o 
   7   0   5       29.07       27.50      8.36 o 
   8   0   5       19.73       11.75      5.76 o 
   9   0   5      412.90      524.66     29.24 o 
  10   0   5        1.57        9.88      6.54 o 
  11   0   5       35.15       12.42     13.07 o 
  12   0   5       39.26       46.69     28.88 o 
 -11   1   5        1.95        6.44      7.67 o 
 -10   1   5        3.38       11.76      9.06 o 
  -9   1   5      121.41      113.11     13.36 o 
  -8   1   5       31.49       17.82      7.63 o 
  -7   1   5        3.24        4.35      3.95 o 
  -6   1   5      114.60      120.04     10.06 o 
  -5   1   5      976.92     1073.30     18.71 o 
  -4   1   5      130.91      123.10      8.80 o 
  -3   1   5     4635.77     4949.26     87.02 o 
  -2   1   5     4386.58     4969.40     91.49 o 
  -1   1   5      176.43      179.78     16.51 o 
   0   1   5      478.73      575.76     23.37 o 
   1   1   5     2263.68     2116.65     79.90 o 
   2   1   5       32.32       26.92      9.70 o 
   3   1   5       26.97       16.40      5.02 o 
   4   1   5     4368.17     4529.72    128.39 o 
   5   1   5      150.44      178.39     12.25 o 
   6   1   5      132.18      103.80      9.40 o 
   7   1   5      546.62      617.07     17.58 o 
   8   1   5        7.91        8.78      4.02 o 
   9   1   5       43.14       28.01      5.72 o 
  10   1   5       57.60       63.91     11.06 o 
  11   1   5        0.99        6.41      9.33 o 
  12   1   5       24.19       23.72     12.28 o 
 -11   2   5       14.81       10.23     11.36 o 
 -10   2   5       77.44       75.01     12.24 o 
  -9   2   5        6.56        6.20      8.53 o 
  -8   2   5        0.15        7.31      7.92 o 
  -7   2   5      212.47      205.83     16.12 o 
  -6   2   5       79.31       62.21      8.84 o 
  -5   2   5        4.25        5.21      4.82 o 
  -4   2   5      475.64      466.14     35.31 o 
  -3   2   5      254.08      358.88     16.31 o 
  -2   2   5      795.50      732.39     24.18 o 
  -1   2   5     1873.69     1870.58     37.69 o 
   0   2   5        3.15       16.06      6.62 o 
   1   2   5        3.53       16.64      3.82 o 
   2   2   5      716.18      855.99     33.41 o 
   3   2   5      155.40      132.94      9.92 o 
   4   2   5      841.27      679.12     26.05 o 
   5   2   5     2888.51     2943.56    119.98 o 
   6   2   5     1534.20     1762.98     56.89 o 
   7   2   5       66.06       70.07     10.38 o 
   8   2   5       51.39       45.58      8.70 o 
   9   2   5      105.26      114.35     10.82 o 
  10   2   5       11.74        8.75      5.83 o 
  11   2   5        3.70        5.33      6.91 o 
  12   2   5       54.50       51.96     20.18 o 
 -11   3   5       12.11       12.93     18.03 o 
 -10   3   5        0.39        3.36      8.69 o 
  -9   3   5       14.47        5.50      8.16 o 
  -8   3   5       26.25       18.89      9.76 o 
  -7   3   5       46.76       42.25     11.81 o 
  -6   3   5       39.91       27.78      8.03 o 
  -5   3   5      116.90      116.80      9.26 o 
  -4   3   5       23.16       21.92      5.50 o 
  -3   3   5       19.46       23.58      5.97 o 
  -2   3   5     2799.08     3198.20     89.30 o 
  -1   3   5     1055.80     1030.55     20.19 o 
   0   3   5      116.87      115.28     11.75 o 
   1   3   5      825.47      808.03     13.45 o 
   2   3   5      616.43      663.63     14.05 o 
   3   3   5      137.03      177.83     10.05 o 
   4   3   5      341.19      326.40     27.84 o 
   5   3   5        0.26        8.22      4.99 o 
   6   3   5      250.37      266.92     17.15 o 
   7   3   5      655.99      743.18     18.85 o 
   8   3   5       55.53       61.81      8.19 o 
   9   3   5        0.32        3.15      3.54 o 
  10   3   5       77.88       74.64     10.72 o 
  11   3   5       18.96       21.32     10.10 o 
  12   3   5       19.19       11.98      8.89 o 
 -10   4   5       50.80       41.39     24.01 o 
  -9   4   5        4.20        3.07      7.14 o 
  -8   4   5        8.16        7.81      8.29 o 
  -7   4   5       68.08       83.47     13.17 o 
  -6   4   5        0.15        3.65      3.89 o 
  -5   4   5        0.35        3.06      3.34 o 
  -4   4   5      187.38      168.06     11.70 o 
  -3   4   5      417.17      423.46     16.06 o 
  -2   4   5      169.80      156.85     10.52 o 
  -1   4   5     2033.62     2173.01     43.43 o 
   0   4   5      175.64      171.74     11.83 o 
   1   4   5        1.72        3.89      7.92 o 
   2   4   5     1122.71      997.08     18.70 o 
   3   4   5       55.21       41.77      7.40 o 
   4   4   5      206.05      156.82     12.28 o 
   5   4   5      217.81      243.03     39.31 o 
   6   4   5     1231.15     1473.25     29.94 o 
   7   4   5      267.43      287.88     18.66 o 
   8   4   5      127.66      124.15     11.09 o 
   9   4   5       27.93       14.28      5.70 o 
  10   4   5        2.52        2.74      4.64 o 
  11   4   5        0.01        7.90     10.69 o 
  12   4   5       38.43       22.62     13.81 o 
 -10   5   5        3.40        6.00     15.87 o 
  -9   5   5        5.98        3.35     12.35 o 
  -8   5   5       39.50       24.48     11.10 o 
  -7   5   5       54.34       49.95     14.49 o 
  -6   5   5       90.61       79.77     10.43 o 
  -5   5   5      110.52      117.60     10.42 o 
  -4   5   5       14.06        7.85      4.13 o 
  -3   5   5       99.54       82.78      8.64 o 
  -2   5   5     1473.07     1804.07     28.80 o 
  -1   5   5        1.29        8.09      3.46 o 
   0   5   5        5.91        5.21      4.34 o 
   1   5   5       45.83       24.87      7.61 o 
   2   5   5        0.13        9.07      5.12 o 
   3   5   5        7.92        7.69      5.09 o 
   4   5   5      460.31      622.51     78.55 o 
   5   5   5       91.67       69.60     12.25 o 
   6   5   5       59.10       51.16     27.10 o 
   7   5   5      678.56      839.20     21.60 o 
   8   5   5        7.57        5.29      4.69 o 
   9   5   5       13.73        5.27      4.11 o 
  10   5   5      160.76      195.92     50.88 o 
  11   5   5       13.06       12.00     11.16 o 
  12   5   5        5.33        7.54     13.01 o 
  -9   6   5       10.86       10.27     15.03 o 
  -8   6   5        1.50       10.90     18.42 o 
  -7   6   5       53.31       60.52     12.22 o 
  -6   6   5        0.40        2.56      3.42 o 
  -5   6   5        0.61        4.56      3.93 o 
  -4   6   5      445.75      477.61     15.27 o 
  -3   6   5      216.66      195.91     11.51 o 
  -2   6   5        3.59       10.05      3.61 o 
  -1   6   5      148.31      161.82      8.37 o 
   0   6   5      413.39      397.75     16.62 o 
   1   6   5      174.05      147.85     12.38 o 
   2   6   5      410.27      367.34     17.99 o 
   3   6   5      105.50      118.02     13.29 o 
   4   6   5      160.02      134.17     19.00 o 
   5   6   5       96.45      101.89     25.23 o 
   6   6   5      605.51      679.03     24.58 o 
   7   6   5        1.10        6.47      6.88 o 
   8   6   5        1.71        6.35      6.15 o 
   9   6   5      164.45      162.59     19.24 o 
  10   6   5       45.27       20.45     13.10 o 
  11   6   5        1.37        6.86     10.80 o 
  -9   7   5        6.48        9.03     14.49 o 
  -8   7   5        0.16        4.24     11.66 o 
  -7   7   5        4.35        2.90      9.27 o 
  -6   7   5        7.30        7.50      6.00 o 
  -5   7   5       98.65      136.77     12.41 o 
  -4   7   5      171.99      188.86     11.55 o 
  -3   7   5       72.09       48.47      8.35 o 
  -2   7   5        4.62        6.42      3.73 o 
  -1   7   5      123.35      126.82      9.22 o 
   0   7   5       84.08       88.90     16.88 o 
   1   7   5     1018.28     1125.74     25.86 o 
   2   7   5        2.45        8.68      6.78 o 
   3   7   5       28.20       30.70      8.10 o 
   4   7   5     1056.39     1321.08     50.85 o 
   5   7   5       34.33       31.79     11.96 o 
   6   7   5      248.68      253.81     19.11 o 
   7   7   5      334.60      361.28     23.14 o 
   8   7   5      107.38      102.03     16.06 o 
   9   7   5       34.32       37.13     15.02 o 
  10   7   5       76.89      114.80     23.78 o 
  11   7   5       14.17       11.97     13.15 o 
  -8   8   5        1.30        6.05     13.41 o 
  -7   8   5        0.48        1.87      9.83 o 
  -6   8   5        2.39        7.22      8.42 o 
  -5   8   5       14.40       11.18      5.70 o 
  -4   8   5      154.35      187.74     12.03 o 
  -3   8   5      133.62      127.23     12.09 o 
  -2   8   5       42.03       24.27      8.15 o 
  -1   8   5       86.89       91.63      9.28 o 
   0   8   5      194.54      162.15     12.87 o 
   1   8   5       50.19       35.33      9.83 o 
   2   8   5       36.81       21.58     10.70 o 
   3   8   5      604.14      754.89     20.42 o 
   4   8   5      316.60      343.84     15.80 o 
   5   8   5      154.21      139.90     16.47 o 
   6   8   5       12.81       14.03      9.83 o 
   7   8   5       19.97       13.37      8.88 o 
   8   8   5        0.04        1.36      5.59 o 
   9   8   5       91.68       94.86     19.93 o 
  10   8   5        1.32        9.56     12.35 o 
  11   8   5        3.07        6.58     12.23 o 
  -7   9   5        0.71        2.13      8.80 o 
  -6   9   5        0.02        3.88      8.24 o 
  -5   9   5       30.02       36.26     12.21 o 
  -4   9   5        3.84        2.21      3.89 o 
  -3   9   5        0.01        3.97      4.82 o 
  -2   9   5      156.31      181.67     12.97 o 
  -1   9   5        0.43        2.31      4.84 o 
   0   9   5        1.02        3.52      5.61 o 
   1   9   5       52.72       56.48     13.09 o 
   2   9   5       21.22       10.34      7.44 o 
   3   9   5       10.33       12.89      8.21 o 
   4   9   5       25.14       18.81      7.74 o 
   5   9   5        1.21        1.93      5.00 o 
   6   9   5       17.85       14.04      9.31 o 
   7   9   5      104.77       94.51     16.55 o 
   8   9   5        8.57        7.25      6.64 o 
   9   9   5       26.71       36.11     14.45 o 
  10   9   5        4.74       15.04     13.42 o 
  -6  10   5        1.23        3.80      9.11 o 
  -5  10   5        3.86        4.95      8.44 o 
  -4  10   5        4.36        6.49      7.51 o 
  -3  10   5       11.35        6.47      6.00 o 
  -2  10   5       30.53       33.14      8.79 o 
  -1  10   5       41.06       33.88     17.59 o 
   0  10   5       65.64       38.25     17.60 o 
   1  10   5        7.06        4.78      6.42 o 
   2  10   5       54.80       25.39      8.45 o 
   3  10   5       22.02        9.55      9.47 o 
   4  10   5        0.17        7.86      6.29 o 
   5  10   5        0.01        6.35      5.97 o 
   6  10   5      114.55      142.28     21.62 o 
   7  10   5        1.09        3.02      6.43 o 
   8  10   5        0.02        6.28      8.52 o 
   9  10   5        5.02        5.31     10.50 o 
  -5  11   5        1.73        2.54      7.43 o 
  -4  11   5        0.01        4.55      7.36 o 
  -3  11   5        1.51        6.82     14.84 o 
  -2  11   5       39.36       28.06      9.84 o 
  -1  11   5        0.97        3.70      7.88 o 
   0  11   5        1.88        6.90     10.45 o 
   1  11   5        0.50       11.04     12.08 o 
   2  11   5        7.27        8.04      7.19 o 
   3  11   5        0.13        9.65      9.44 o 
   4  11   5       29.52       27.87      8.86 o 
   5  11   5        7.45        7.42      6.46 o 
   6  11   5        1.86        4.53      8.43 o 
   7  11   5       55.69       59.55     14.62 o 
   8  11   5       16.79       15.03     15.20 o 
  -3  12   5        3.77        4.56     11.72 o 
  -2  12   5        2.53        2.90      9.93 o 
  -1  12   5        4.39       12.80      8.53 o 
   0  12   5        2.08        6.84     13.34 o 
   1  12   5       13.88        4.47     12.43 o 
   2  12   5       11.81        8.47     14.64 o 
   3  12   5       17.85       12.12     10.50 o 
   4  12   5        0.62        2.69      6.35 o 
   5  12   5        0.80        7.18      8.84 o 
   6  12   5       50.50       36.47     17.43 o 
   7  12   5        0.01        5.24      7.66 o 
  -1  13   5        8.04        2.83     11.50 o 
   0  13   5        2.85        6.56     13.75 o 
   1  13   5        0.87        5.27     13.29 o 
   2  13   5        0.32       10.57     19.43 o 
   3  13   5        0.66        2.50     10.10 o 
   4  13   5        0.52        5.74      6.65 o 
  -4 -11   6        0.91        5.14      7.17 o 
  -3 -11   6       14.33        9.91     11.80 o 
  -2 -11   6       35.60       28.86     18.16 o 
  -1 -11   6        2.81       10.60     17.85 o 
   0 -11   6        4.93        3.37     12.76 o 
   1 -11   6        1.62        2.81      8.89 o 
   2 -11   6        4.22        3.15     11.68 o 
  -6 -10   6        3.15        3.88     10.62 o 
  -5 -10   6       75.95       66.06     18.31 o 
  -4 -10   6        0.76        6.34      8.55 o 
  -3 -10   6        6.96        4.53     10.69 o 
  -2 -10   6        7.80        6.04     10.05 o 
  -1 -10   6        0.02        2.25      8.21 o 
   0 -10   6        3.38        6.33     12.91 o 
   1 -10   6       20.72       37.41     20.38 o 
   2 -10   6        0.02        5.03     12.32 o 
   3 -10   6        2.02        7.76     16.77 o 
   4 -10   6        0.26        8.82     11.22 o 
  -7  -9   6       16.06       22.83     14.12 o 
  -6  -9   6       17.71        9.13     15.61 o 
  -5  -9   6       22.61       14.73     12.26 o 
  -4  -9   6       86.65       86.03     17.11 o 
  -3  -9   6      111.04       95.23     22.34 o 
  -2  -9   6       14.34       10.90     13.33 o 
  -1  -9   6       85.76       88.59     22.20 o 
   0  -9   6       30.33       18.25     11.16 o 
   1  -9   6        1.59        7.54     13.87 o 
   2  -9   6        3.35        2.52     11.52 o 
   3  -9   6       14.41        8.32     12.19 o 
   4  -9   6        0.35        4.08     11.24 o 
   5  -9   6        0.04        3.04      6.99 o 
   6  -9   6        0.56        3.75      9.26 o 
  -8  -8   6       25.12       10.21     12.85 o 
  -7  -8   6       13.35        8.35     13.56 o 
  -6  -8   6        9.64        9.64     15.08 o 
  -5  -8   6      159.99      197.83     25.54 o 
  -4  -8   6        4.53        4.40      6.63 o 
  -3  -8   6       58.45       46.73     20.18 o 
  -2  -8   6        2.11       11.41     15.85 o 
  -1  -8   6        0.11        2.37      7.73 o 
   0  -8   6       36.83       42.82     16.64 o 
   1  -8   6        3.21       10.20     14.37 o 
   2  -8   6       34.70       39.88     22.66 o 
   3  -8   6       21.92        6.92      7.57 o 
   4  -8   6       18.43       14.08     15.16 o 
   5  -8   6        3.30        1.01      8.13 o 
   6  -8   6        7.86        9.62     11.28 o 
   7  -8   6       16.57       16.99     12.48 o 
  -9  -7   6        5.39        7.93     12.83 o 
  -8  -7   6       32.31       16.78     14.78 o 
  -7  -7   6        0.83        4.05      8.93 o 
  -6  -7   6       58.10       62.29     13.10 o 
  -5  -7   6       58.15       80.08     16.19 o 
  -4  -7   6      229.81      242.56     19.55 o 
  -3  -7   6       21.83       18.43      9.07 o 
  -2  -7   6        1.57        5.90      7.73 o 
  -1  -7   6      254.28      269.68     27.49 o 
   0  -7   6      561.65      673.61     35.03 o 
   1  -7   6       15.29       16.06     15.16 o 
   2  -7   6        1.09        2.62      8.83 o 
   3  -7   6      135.25      183.49     26.98 o 
   4  -7   6       13.35       18.77     16.78 o 
   5  -7   6        0.25        2.23      6.97 o 
   6  -7   6        9.77        4.59     12.49 o 
   7  -7   6        0.16        5.95      8.94 o 
   8  -7   6        3.78        5.46     10.42 o 
 -10  -6   6        2.84        5.48     11.67 o 
  -9  -6   6        2.18        8.40     10.95 o 
  -8  -6   6       80.39       64.45     16.54 o 
  -7  -6   6        2.76        3.75      7.56 o 
  -6  -6   6       23.25       22.97     10.19 o 
  -5  -6   6      533.27      640.68     41.36 o 
  -4  -6   6        4.96        5.83      4.44 o 
  -3  -6   6       41.45       50.89     13.44 o 
  -2  -6   6      218.42      281.97     45.84 o 
  -1  -6   6      249.05      216.48     18.55 o 
   0  -6   6      254.23      270.14     18.04 o 
   1  -6   6       47.14       47.63     16.94 o 
   2  -6   6       47.33       38.67     16.15 o 
   3  -6   6      107.03      134.73     18.48 o 
   4  -6   6      112.91      112.57     19.48 o 
   5  -6   6       24.71       13.80     12.21 o 
   6  -6   6        8.17       10.37     15.00 o 
   7  -6   6       17.97        4.25      7.60 o 
   8  -6   6       28.49       24.19     13.24 o 
   9  -6   6        1.09        2.56      8.57 o 
 -10  -5   6       63.74       70.17     15.71 o 
  -9  -5   6       59.61       79.63     21.05 o 
  -8  -5   6       27.08       27.99     12.18 o 
  -7  -5   6       26.42       19.25     10.61 o 
  -6  -5   6      119.39      128.36     16.35 o 
  -5  -5   6        7.39        3.42      4.47 o 
  -4  -5   6       43.38       35.66      7.88 o 
  -3  -5   6     1784.27     1890.64    139.39 o 
  -2  -5   6     1276.21     1403.76     27.56 o 
  -1  -5   6      188.80      204.48     14.25 o 
   0  -5   6      477.74      539.82     17.81 o 
   1  -5   6       27.88       17.61      6.74 o 
   2  -5   6        2.42        8.04      9.73 o 
   3  -5   6      295.65      334.91     28.28 o 
   4  -5   6        0.15        4.89     11.84 o 
   5  -5   6        6.99       10.69     12.51 o 
   6  -5   6      125.34      134.21     24.44 o 
   7  -5   6        0.93        3.12      7.77 o 
   8  -5   6        0.04        5.62      8.17 o 
   9  -5   6        1.39        5.58     10.86 o 
 -10  -4   6        3.32        5.99      8.19 o 
  -9  -4   6        8.09        9.70     11.68 o 
  -8  -4   6      232.07      222.88     18.70 o 
  -7  -4   6        9.86        5.61      6.64 o 
  -6  -4   6       20.16       18.10      8.29 o 
  -5  -4   6      251.17      275.77     17.82 o 
  -4  -4   6      470.90      489.90     14.33 o 
  -3  -4   6      397.02      401.04     13.52 o 
  -2  -4   6     3413.08     3930.25     92.56 o 
  -1  -4   6      109.00      102.44     10.37 o 
   0  -4   6       48.89       36.31      8.60 o 
   1  -4   6      455.54      453.36     15.20 o 
   2  -4   6       48.80       47.31      7.52 o 
   3  -4   6        4.25        6.82      8.94 o 
   4  -4   6       67.26       72.37     17.71 o 
   5  -4   6      186.75      184.32     22.18 o 
   6  -4   6      126.23      145.94     22.74 o 
   7  -4   6       47.43       49.35     21.94 o 
   8  -4   6       21.32       38.68     23.65 o 
   9  -4   6        9.99        8.71     10.00 o 
  10  -4   6       13.63       12.30     13.06 o 
 -11  -3   6        7.40        9.43      8.89 o 
 -10  -3   6       66.65       60.51     13.30 o 
  -9  -3   6       94.19      118.40     18.75 o 
  -8  -3   6      185.67      228.66     27.86 o 
  -7  -3   6       60.54       43.07     12.18 o 
  -6  -3   6       57.66       40.33      9.56 o 
  -5  -3   6       56.73       51.69     10.21 o 
  -4  -3   6      335.87      348.56     11.71 o 
  -3  -3   6      891.21      863.93     15.87 o 
  -2  -3   6      904.38      978.80     19.71 o 
  -1  -3   6      165.61      148.90     11.14 o 
   0  -3   6     2073.39     2141.75     27.72 o 
   1  -3   6       38.85       39.32      7.45 o 
   2  -3   6       44.74       33.51      7.66 o 
   3  -3   6      174.70      173.31      8.49 o 
   4  -3   6       69.67       54.40     19.41 o 
   5  -3   6       43.03       35.18     15.33 o 
   6  -3   6      700.28      780.82     34.67 o 
   7  -3   6       32.90       23.05     16.86 o 
   8  -3   6        1.60        1.62     10.10 o 
   9  -3   6       27.12       21.25     11.54 o 
  10  -3   6        4.95        5.62     10.30 o 
  11  -3   6        6.17        6.35      9.52 o 
 -11  -2   6       88.30       86.58     12.95 o 
 -10  -2   6        3.35        4.75      5.97 o 
  -9  -2   6       28.58       13.32     10.03 o 
  -8  -2   6      213.80      256.63     19.39 o 
  -7  -2   6      103.51      101.63     16.17 o 
  -6  -2   6      103.76      106.85     12.27 o 
  -5  -2   6      672.57      710.64     20.59 o 
  -4  -2   6      251.46      211.79      8.98 o 
  -3  -2   6       23.14       19.62      4.95 o 
  -2  -2   6      659.79      682.51     13.66 o 
  -1  -2   6      150.58      128.18     10.47 o 
   0  -2   6      344.90      306.30     12.84 o 
   1  -2   6      350.07      284.46     12.21 o 
   2  -2   6      791.96      876.64     17.28 o 
   3  -2   6       14.61       12.43      5.26 o 
   4  -2   6       60.44       58.80     19.36 o 
   5  -2   6      278.17      297.28     16.84 o 
   6  -2   6      211.95      241.63     15.28 o 
   7  -2   6        0.88        7.86      6.63 o 
   8  -2   6      311.12      420.94     27.93 o 
   9  -2   6       36.07       46.53     14.31 o 
  10  -2   6        1.27        6.44      7.27 o 
  11  -2   6        3.99       13.10     19.53 o 
 -11  -1   6        1.03        2.11      4.83 o 
 -10  -1   6       22.46        9.63      8.14 o 
  -9  -1   6      100.79      124.03     14.24 o 
  -8  -1   6        5.04        5.21      5.05 o 
  -7  -1   6      164.85      162.54     12.25 o 
  -6  -1   6      713.56      793.88     23.00 o 
  -5  -1   6      301.57      274.95     16.49 o 
  -4  -1   6      298.01      333.75      9.34 o 
  -3  -1   6     1132.80     1233.13     25.70 o 
  -2  -1   6       10.28        4.17      2.50 o 
  -1  -1   6      623.09      598.22     11.39 o 
   0  -1   6     1595.27     1677.57     48.56 o 
   1  -1   6     1599.57     1648.95     36.56 o 
   2  -1   6     3245.35     3942.71    109.55 o 
   3  -1   6        5.39        6.95      3.07 o 
   4  -1   6       16.70       18.32      5.06 o 
   5  -1   6        2.54        2.82      3.66 o 
   6  -1   6      353.50      329.33     15.93 o 
   7  -1   6       30.16       29.41     10.67 o 
   8  -1   6       77.42       84.62     16.09 o 
   9  -1   6      173.68      208.00     18.56 o 
  10  -1   6       66.00       47.42     13.17 o 
  11  -1   6        0.08        5.78     13.25 o 
 -11   0   6       21.78       20.61      9.94 o 
 -10   0   6        1.48        4.93      5.26 o 
  -9   0   6        0.25        4.83      5.01 o 
  -8   0   6      126.54      134.86     12.45 o 
  -7   0   6       16.84       16.96      6.95 o 
  -6   0   6      654.67      723.82     18.16 o 
  -5   0   6     1115.99     1197.44     24.13 o 
  -4   0   6      126.62      125.45      6.47 o 
  -3   0   6      114.96      102.59      6.40 o 
  -2   0   6       34.25       18.31      4.26 o 
  -1   0   6     2191.64     2445.75     96.56 o 
   0   0   6     1763.81     2102.25     49.72 o 
   1   0   6     3285.08     3624.12     59.19 o 
   2   0   6     6520.91     6775.40    101.09 o 
   3   0   6       59.18       55.72      7.10 o 
   4   0   6      880.90      843.27     24.22 o 
   5   0   6      146.53      172.16     18.46 o 
   6   0   6        1.15        7.76      7.06 o 
   7   0   6       36.55       30.38      8.95 o 
   8   0   6      582.99      762.41     27.51 o 
   9   0   6       32.59       24.67      7.53 o 
  10   0   6       42.08       32.91     13.82 o 
  11   0   6        3.98        3.66     11.78 o 
 -11   1   6        2.09       10.27     13.93 o 
 -10   1   6       92.50       96.17     14.60 o 
  -9   1   6       83.61       85.53     12.78 o 
  -8   1   6       16.99       10.61      6.82 o 
  -7   1   6        0.04        3.69      4.59 o 
  -6   1   6      676.97      762.40     21.30 o 
  -5   1   6      231.54      255.05     12.41 o 
  -4   1   6      289.72      285.05     11.48 o 
  -3   1   6     2002.15     2020.18     23.23 o 
  -2   1   6       92.53      117.98     15.50 o 
  -1   1   6      238.94      300.25     21.64 o 
   0   1   6     4301.63     4635.10     54.13 o 
   1   1   6     1955.32     1928.99     28.53 o 
   2   1   6      268.39      284.28     10.75 o 
   3   1   6     2915.63     2914.86     28.41 o 
   4   1   6       16.88       17.19      5.64 o 
   5   1   6       90.11       79.96     13.23 o 
   6   1   6      565.18      547.50     21.61 o 
   7   1   6      234.35      225.57     14.38 o 
   8   1   6       62.94       58.38     10.94 o 
   9   1   6      204.68      243.88     17.65 o 
  10   1   6      100.99      106.22     11.85 o 
  11   1   6        6.73        8.05     13.61 o 
  12   1   6        9.48       17.82     22.61 o 
 -11   2   6       33.65       31.37     13.06 o 
 -10   2   6        1.20        8.29     10.25 o 
  -9   2   6        3.60        3.66      6.87 o 
  -8   2   6      103.03       99.11     17.36 o 
  -7   2   6       22.00       15.81      9.06 o 
  -6   2   6      137.45      146.84     14.59 o 
  -5   2   6      242.90      243.94     16.53 o 
  -4   2   6      817.39      936.03     24.93 o 
  -3   2   6      236.90      215.32     21.95 o 
  -2   2   6     5381.74     5976.46     66.39 o 
  -1   2   6      492.28      534.47     26.38 o 
   0   2   6       44.10       64.30      9.66 o 
   1   2   6       43.17       54.53     15.24 o 
   2   2   6     2844.36     2931.02    119.92 o 
   3   2   6      940.97     1051.82     51.47 o 
   4   2   6      200.55      142.50     12.76 o 
   5   2   6      820.76     1042.67     19.45 o 
   6   2   6      147.08      163.14     11.94 o 
   7   2   6        0.80        4.78      4.68 o 
   8   2   6      277.59      283.35     14.38 o 
   9   2   6       16.36        8.58      4.77 o 
  10   2   6       23.48       12.97      6.02 o 
  11   2   6       39.92       37.13     11.28 o 
  12   2   6        0.04        4.67     11.54 o 
 -10   3   6       31.12       17.77     11.38 o 
  -9   3   6       26.06       16.47     10.74 o 
  -8   3   6       31.57       17.64     11.36 o 
  -7   3   6        1.54        2.82      6.73 o 
  -6   3   6       68.23       94.30     14.75 o 
  -5   3   6       52.43       58.77     12.83 o 
  -4   3   6       14.77       15.62      7.72 o 
  -3   3   6     2375.51     2672.71    107.47 o 
  -2   3   6      502.86      547.25     27.75 o 
  -1   3   6       70.33       66.29     13.58 o 
   0   3   6      719.81      749.06     27.77 o 
   1   3   6       61.15       57.40      6.56 o 
   2   3   6      502.66      486.57     22.71 o 
   3   3   6      757.05      784.22     16.67 o 
   4   3   6       47.10       19.63      7.55 o 
   5   3   6      887.53      855.66     23.41 o 
   6   3   6      805.23      947.03     32.47 o 
   7   3   6       42.22       25.17      8.09 o 
   8   3   6       13.72        3.52      4.28 o 
   9   3   6       32.69       26.82      7.36 o 
  10   3   6       91.69      116.97     12.06 o 
  11   3   6       49.62       39.75     11.13 o 
  12   3   6        2.19        9.56      8.90 o 
 -10   4   6       10.39       10.55     11.45 o 
  -9   4   6        1.82        3.02      5.91 o 
  -8   4   6      161.05      155.69     16.96 o 
  -7   4   6        7.40        5.34      6.07 o 
  -6   4   6        0.34        2.10      4.41 o 
  -5   4   6       39.60       27.23      6.96 o 
  -4   4   6      216.19      235.00     11.32 o 
  -3   4   6      146.07      151.29     10.46 o 
  -2   4   6      874.08      919.76     46.07 o 
  -1   4   6      412.32      428.12     17.38 o 
   0   4   6     1574.07     1708.58     30.08 o 
   1   4   6      239.42      210.20     14.12 o 
   2   4   6       39.43       25.68     10.83 o 
   3   4   6      330.38      324.16     13.80 o 
   4   4   6       64.90       87.02     11.67 o 
   5   4   6     1557.01     1943.26    115.40 o 
   6   4   6      102.49      103.59     15.20 o 
   7   4   6        7.71       10.08      7.79 o 
   8   4   6      378.12      445.91     16.99 o 
   9   4   6        5.39        8.39      5.87 o 
  10   4   6        0.18        4.15      5.24 o 
  11   4   6       59.57       65.38     17.92 o 
  12   4   6        2.18        8.87     12.29 o 
 -10   5   6        0.59        9.78     18.00 o 
  -9   5   6       50.83       64.39     15.99 o 
  -8   5   6       11.54       11.34      9.18 o 
  -7   5   6        0.38        4.55      7.69 o 
  -6   5   6       13.95       21.12      8.92 o 
  -5   5   6        1.20        4.32      4.48 o 
  -4   5   6        5.79       11.24      6.51 o 
  -3   5   6      792.72      916.47     31.89 o 
  -2   5   6       45.86       38.28      8.13 o 
  -1   5   6      353.59      372.22     13.30 o 
   0   5   6     2273.20     2552.72    148.26 o 
   1   5   6        9.36       11.60      9.23 o 
   2   5   6      851.56      997.20     20.44 o 
   3   5   6      625.44      692.13     20.11 o 
   4   5   6      286.95      203.95     15.80 o 
   5   5   6      411.57      382.33     18.38 o 
   6   5   6      610.00      654.41     30.55 o 
   7   5   6      147.89      130.10     15.87 o 
   8   5   6       34.54       32.42     11.76 o 
   9   5   6       56.62       61.49     11.94 o 
  10   5   6       17.09       13.21      8.04 o 
  11   5   6       29.18        7.57     10.59 o 
  -9   6   6        0.19        2.17     10.72 o 
  -8   6   6       16.26       12.49      8.70 o 
  -7   6   6        5.53        3.54      4.83 o 
  -6   6   6       18.88       15.56      6.58 o 
  -5   6   6       45.18       30.90      7.39 o 
  -4   6   6       26.86       19.52      6.04 o 
  -3   6   6        1.94        4.67      3.80 o 
  -2   6   6      123.36      130.41     11.30 o 
  -1   6   6      407.03      479.07     16.14 o 
   0   6   6      153.58      156.34     13.67 o 
   1   6   6      228.71      201.58     14.32 o 
   2   6   6      410.80      442.81     16.82 o 
   3   6   6       91.30       90.66     11.33 o 
   4   6   6       30.35       12.86      6.89 o 
   5   6   6      723.30      846.70     31.49 o 
   6   6   6        1.12        7.47      6.28 o 
   7   6   6        0.20        6.87      7.17 o 
   8   6   6      256.70      312.27     29.14 o 
   9   6   6        3.68        8.32      6.98 o 
  10   6   6       10.17        7.62      6.54 o 
  11   6   6       62.67       43.77     17.75 o 
  -9   7   6       14.34       10.67     17.09 o 
  -8   7   6        0.24        6.01     12.95 o 
  -7   7   6        0.57        6.60      6.87 o 
  -6   7   6       60.01       69.19     10.82 o 
  -5   7   6       40.76       33.48      9.40 o 
  -4   7   6        0.45        5.12      4.26 o 
  -3   7   6      197.13      195.42     12.78 o 
  -2   7   6      152.94      150.43     11.46 o 
  -1   7   6      105.17       87.32      7.79 o 
   0   7   6       98.70      107.81     15.21 o 
   1   7   6       52.90       41.29     17.66 o 
   2   7   6      115.90      134.45     13.55 o 
   3   7   6      496.53      533.93     19.73 o 
   4   7   6       80.65       32.51     17.66 o 
   5   7   6        8.45       10.56      7.28 o 
   6   7   6       84.00       89.70     13.94 o 
   7   7   6      207.55      229.74     21.86 o 
   8   7   6       50.26       60.33     17.03 o 
   9   7   6       79.39       51.70     27.59 o 
  10   7   6       67.36       89.49     18.36 o 
  11   7   6       12.59       14.99     10.42 o 
  -8   8   6        7.90        4.29     11.64 o 
  -7   8   6       14.19       10.00     11.78 o 
  -6   8   6       14.69        3.97      5.14 o 
  -5   8   6       19.86        8.70      5.81 o 
  -4   8   6       19.57       19.30      7.03 o 
  -3   8   6        0.55        5.14      4.80 o 
  -2   8   6       15.78       11.34      6.51 o 
  -1   8   6       70.18       66.00      8.43 o 
   0   8   6        1.71        5.43      5.30 o 
   1   8   6        9.31        5.40      6.24 o 
   2   8   6      525.18      614.21     98.42 o 
   3   8   6       77.82       56.33     10.51 o 
   4   8   6        0.66        3.51      6.01 o 
   5   8   6       17.17       38.05     13.55 o 
   6   8   6        2.20        5.03      7.28 o 
   7   8   6       17.86        9.88      6.88 o 
   8   8   6      143.53      158.44     18.99 o 
   9   8   6        3.74        9.34      8.58 o 
  10   8   6        8.82       27.46     17.23 o 
  -7   9   6        4.36        7.07     13.87 o 
  -6   9   6        4.44       10.53     10.35 o 
  -5   9   6        0.67        4.47      6.41 o 
  -4   9   6        1.97        3.59      4.96 o 
  -3   9   6       22.77       22.36      7.51 o 
  -2   9   6       38.64       19.79      7.06 o 
  -1   9   6        2.09        6.70      4.44 o 
   0   9   6       42.96       28.23      9.40 o 
   1   9   6       76.64       62.94     12.58 o 
   2   9   6      123.16      140.21     17.73 o 
   3   9   6      229.74      254.97     14.89 o 
   4   9   6        0.92        4.40      6.08 o 
   5   9   6       20.50       18.26     11.77 o 
   6   9   6       41.92       39.81     14.17 o 
   7   9   6       41.84       17.71      8.46 o 
   8   9   6        7.67        8.72      9.08 o 
   9   9   6        2.63        3.36      8.69 o 
  10   9   6       13.89        8.77     12.76 o 
  -6  10   6        0.32        5.32      8.99 o 
  -5  10   6        1.09        5.25      9.24 o 
  -4  10   6        9.03       11.04      9.91 o 
  -3  10   6        4.77        3.98      5.46 o 
  -2  10   6       10.43       13.72      7.64 o 
  -1  10   6       27.08       27.80     11.30 o 
   0  10   6        6.51        4.79      6.50 o 
   1  10   6       48.50       40.23     12.94 o 
   2  10   6       51.73       28.77     13.09 o 
   3  10   6       61.60       55.32     11.58 o 
   4  10   6        0.33        4.61      5.73 o 
   5  10   6      113.19      144.45     23.81 o 
   6  10   6        1.07        2.86      6.43 o 
   7  10   6        0.11        7.80     11.15 o 
   8  10   6       33.53       28.98     13.58 o 
   9  10   6        3.12        7.36     11.50 o 
  -5  11   6        1.36        8.15     10.94 o 
  -4  11   6        6.98        9.73     14.49 o 
  -3  11   6       15.35       18.22     17.22 o 
  -2  11   6        4.78        4.37      9.02 o 
  -1  11   6        0.68       10.67      8.87 o 
   0  11   6       58.99       47.41     15.11 o 
   1  11   6        2.14        4.16     11.14 o 
   2  11   6        7.95        9.31      9.22 o 
   3  11   6        9.05       10.50      6.61 o 
   4  11   6       40.94       36.21      8.85 o 
   5  11   6       26.93       23.06     12.26 o 
   6  11   6       17.73       12.76     11.92 o 
   7  11   6       27.43       22.90     15.65 o 
   8  11   6        0.07        6.55     11.40 o 
  -3  12   6        0.67        4.95     15.81 o 
  -2  12   6        0.72        8.31     11.84 o 
  -1  12   6       29.33       31.39     11.79 o 
   0  12   6        4.24        6.73     17.33 o 
   1  12   6       37.50       52.76     26.32 o 
   2  12   6        0.90        4.30     12.68 o 
   3  12   6        4.45        6.40      7.87 o 
   4  12   6        0.77        5.66      7.08 o 
   5  12   6       24.37       20.10     10.55 o 
   6  12   6        0.50        5.29      8.65 o 
   0  13   6        0.23        3.00     10.70 o 
   1  13   6        1.14        3.66     13.82 o 
   2  13   6        0.85        3.20     10.41 o 
   3  13   6        2.55        3.99      6.25 o 
   4  13   6        0.55        1.91      5.37 o 
  -5 -10   7       13.45        6.75     13.49 o 
  -4 -10   7       23.59       21.23     15.21 o 
  -3 -10   7       15.83       21.81     17.97 o 
  -2 -10   7        8.73       13.64     14.79 o 
  -1 -10   7        0.09       12.80     14.91 o 
   0 -10   7       29.83       24.67     17.71 o 
   1 -10   7        1.09       10.16     18.60 o 
   2 -10   7        1.65        7.35     15.61 o 
   3 -10   7        2.31        9.64     16.90 o 
  -6  -9   7        4.56       10.24     17.14 o 
  -5  -9   7        5.90        1.65      8.07 o 
  -4  -9   7      100.50       86.87     17.59 o 
  -3  -9   7        1.21        7.68     13.09 o 
  -2  -9   7       12.31       14.10     16.82 o 
  -1  -9   7       11.12        6.73     10.64 o 
   0  -9   7       42.50       46.51     20.43 o 
   1  -9   7        3.36        5.26     14.74 o 
   2  -9   7       31.47       34.21     19.18 o 
   3  -9   7        1.16        3.32     11.67 o 
   4  -9   7        1.96        5.99     13.74 o 
   5  -9   7        0.97        5.85     17.68 o 
  -8  -8   7        0.33        4.18     11.64 o 
  -7  -8   7       45.67       27.54     17.86 o 
  -6  -8   7       79.70       71.50     24.26 o 
  -5  -8   7        0.55        3.96      7.28 o 
  -4  -8   7        3.22        4.78      6.93 o 
  -3  -8   7       13.66       15.73     13.93 o 
  -2  -8   7       23.99       11.43     12.55 o 
  -1  -8   7        0.95        7.47     10.31 o 
   0  -8   7       32.42       27.49     19.05 o 
   1  -8   7        4.15        8.60     13.25 o 
   2  -8   7       20.04       41.77     18.00 o 
   3  -8   7       10.32       18.69     18.73 o 
   4  -8   7        0.58        6.15     12.43 o 
   5  -8   7        5.02        4.53      8.14 o 
   6  -8   7        0.01        3.22      9.78 o 
  -8  -7   7        0.03        5.34      6.86 o 
  -7  -7   7      123.16      166.36     22.39 o 
  -6  -7   7       20.95       34.00     14.23 o 
  -5  -7   7       26.42       18.20      9.65 o 
  -4  -7   7      143.84      157.98     14.04 o 
  -3  -7   7       56.73       48.17     12.73 o 
  -2  -7   7       16.01        4.66      6.22 o 
  -1  -7   7        1.45        7.60      7.80 o 
   0  -7   7       67.70       53.24     21.60 o 
   1  -7   7       29.17       17.08     13.27 o 
   2  -7   7       56.24       53.48     20.32 o 
   3  -7   7       30.59       15.83     12.84 o 
   4  -7   7        7.52        4.95     10.16 o 
   5  -7   7        6.80        3.86      9.81 o 
   6  -7   7       17.28        5.25     10.88 o 
   7  -7   7        0.23        9.65     15.97 o 
  -9  -6   7       45.44       44.92     17.22 o 
  -8  -6   7        0.62        1.88      6.59 o 
  -7  -6   7      109.31      114.53     18.85 o 
  -6  -6   7       34.37       30.84     12.98 o 
  -5  -6   7       65.87       58.90     13.16 o 
  -4  -6   7       41.23       57.63     11.20 o 
  -3  -6   7       80.93      103.55     11.60 o 
  -2  -6   7       36.87       23.41      8.98 o 
  -1  -6   7       15.57       14.11      7.89 o 
   0  -6   7        0.66        4.86      5.84 o 
   1  -6   7      355.39      357.69     27.09 o 
   2  -6   7        0.63       14.92     12.86 o 
   3  -6   7      223.05      291.25     28.98 o 
   4  -6   7       91.34       80.34     20.30 o 
   5  -6   7        6.09        9.32     12.03 o 
   6  -6   7        1.07        6.94     11.59 o 
   7  -6   7       35.06       23.42     19.16 o 
   8  -6   7        6.01       14.95     13.87 o 
 -10  -5   7       13.40       15.60     11.21 o 
  -9  -5   7       12.69       14.34     11.46 o 
  -8  -5   7        4.89        6.35      9.89 o 
  -7  -5   7      103.09      109.39     22.38 o 
  -6  -5   7       31.91       21.31      9.54 o 
  -5  -5   7        7.04        7.04      7.49 o 
  -4  -5   7      263.92      272.77     12.10 o 
  -3  -5   7      212.24      197.73     11.88 o 
  -2  -5   7      240.34      221.57     15.68 o 
  -1  -5   7      516.01      585.46     19.27 o 
   0  -5   7       31.62       12.09      6.17 o 
   1  -5   7       15.22       14.05     10.50 o 
   2  -5   7      162.70      163.49     22.19 o 
   3  -5   7        4.74       15.57     13.68 o 
   4  -5   7      114.34      150.68     26.98 o 
   5  -5   7      109.38      131.61     24.64 o 
   6  -5   7        7.23        2.80      7.81 o 
   7  -5   7        2.67        7.33     11.43 o 
   8  -5   7       29.65       16.18     17.82 o 
   9  -5   7        0.47        5.28     10.58 o 
 -10  -4   7        0.10        6.46     10.86 o 
  -9  -4   7      128.85      174.55     21.58 o 
  -8  -4   7        1.25        8.18      8.61 o 
  -7  -4   7      100.71       97.92     17.06 o 
  -6  -4   7       29.67       16.29      9.39 o 
  -5  -4   7      450.50      503.23     20.99 o 
  -4  -4   7       72.29       71.20      8.62 o 
  -3  -4   7      100.94      123.87     10.61 o 
  -2  -4   7      554.33      628.24     72.28 o 
  -1  -4   7      336.43      382.37     16.46 o 
   0  -4   7       74.76       76.53      9.76 o 
   1  -4   7      138.22      120.82     10.79 o 
   2  -4   7        5.22        4.85      4.40 o 
   3  -4   7        0.04        5.66      7.42 o 
   4  -4   7      328.91      440.34     31.43 o 
   5  -4   7      149.42      180.99     26.25 o 
   6  -4   7        8.68        5.13      9.33 o 
   7  -4   7       81.78      102.29     23.33 o 
   8  -4   7        2.95        3.34     10.62 o 
   9  -4   7       21.18        9.39      6.64 o 
  10  -4   7        5.89        6.57     11.09 o 
 -10  -3   7      102.52      106.55     16.93 o 
  -9  -3   7       10.41       12.96     11.69 o 
  -8  -3   7       34.59       21.03     12.64 o 
  -7  -3   7       69.03       67.38     11.44 o 
  -6  -3   7        0.73        2.38      4.62 o 
  -5  -3   7      306.76      367.82     17.62 o 
  -4  -3   7     2476.24     2862.75     38.39 o 
  -3  -3   7        2.48        2.88      2.66 o 
  -2  -3   7      148.81      140.22      8.97 o 
  -1  -3   7     1042.81     1047.93     22.12 o 
   0  -3   7       12.20       18.44     12.57 o 
   1  -3   7        2.35       10.71      6.91 o 
   2  -3   7       90.86       72.46      8.13 o 
   3  -3   7       81.25       72.13     13.22 o 
   4  -3   7      238.90      196.39     20.45 o 
   5  -3   7      134.79      161.02     21.38 o 
   6  -3   7       69.30       39.67     16.13 o 
   7  -3   7        2.12        4.29      8.32 o 
   8  -3   7       35.07       26.04     17.57 o 
   9  -3   7       14.30       11.98     10.16 o 
  10  -3   7        0.61        5.16      8.72 o 
 -10  -2   7       25.87       18.79     11.91 o 
  -9  -2   7      105.26       89.28     16.43 o 
  -8  -2   7       64.99       60.71     15.50 o 
  -7  -2   7        0.77        6.92      7.73 o 
  -6  -2   7      630.99      722.21     22.85 o 
  -5  -2   7      846.90      976.63     25.27 o 
  -4  -2   7      247.73      290.18     10.30 o 
  -3  -2   7      107.97      159.59      8.96 o 
  -2  -2   7     1122.62     1208.63     17.48 o 
  -1  -2   7      451.13      449.53     16.66 o 
   0  -2   7      748.04      713.25     18.67 o 
   1  -2   7      124.54      107.65     10.84 o 
   2  -2   7      299.93      349.01     14.07 o 
   3  -2   7        3.19        3.31      3.06 o 
   4  -2   7      430.81      457.69     14.12 o 
   5  -2   7       17.39       10.94      9.84 o 
   6  -2   7       25.69       16.92      8.36 o 
   7  -2   7       90.16      102.62     14.72 o 
   8  -2   7       47.24       19.89     13.12 o 
   9  -2   7        5.86        5.63     12.45 o 
  10  -2   7       13.36       12.05     12.65 o 
  11  -2   7        2.29        4.75      8.34 o 
 -10  -1   7       94.89       77.43     16.07 o 
  -9  -1   7        0.07        5.25      7.87 o 
  -8  -1   7        7.47        3.55      5.75 o 
  -7  -1   7       72.10       88.19     13.27 o 
  -6  -1   7     1486.51     1844.42     31.36 o 
  -5  -1   7       81.18       83.90     11.73 o 
  -4  -1   7      642.31      628.88     12.83 o 
  -3  -1   7      514.59      545.66     11.96 o 
  -2  -1   7      450.92      350.79      9.98 o 
  -1  -1   7      208.85      163.14      7.44 o 
   0  -1   7       33.65       42.57      8.37 o 
   1  -1   7       96.84      103.86     10.20 o 
   2  -1   7     5128.96     5794.46    105.44 o 
   3  -1   7     1728.72     1927.80     34.37 o 
   4  -1   7        1.73        3.38      3.36 o 
   5  -1   7       15.42        6.11      3.65 o 
   6  -1   7      144.44      180.39     14.85 o 
   7  -1   7       77.92       97.19     13.77 o 
   8  -1   7       80.80       79.35     15.03 o 
   9  -1   7       49.20       26.14     11.36 o 
  10  -1   7       35.04       24.15     12.69 o 
  11  -1   7        7.71        7.58      8.53 o 
 -10   0   7        1.25        6.30      7.96 o 
  -9   0   7       50.82       49.70     11.29 o 
  -8   0   7       88.65      101.66     13.07 o 
  -7   0   7      161.59      181.74     15.07 o 
  -6   0   7      359.16      392.00     17.55 o 
  -5   0   7      144.83      144.16     16.49 o 
  -4   0   7      184.92      203.26     17.10 o 
  -3   0   7      259.94      217.81      8.45 o 
  -2   0   7      331.70      343.07     11.76 o 
  -1   0   7      192.60      184.72      6.47 o 
   0   0   7       27.96       35.16      8.37 o 
   1   0   7     1329.26     1277.43     23.62 o 
   2   0   7     1911.71     2016.50     23.32 o 
   3   0   7       68.46       89.50      9.36 o 
   4   0   7      412.00      439.55     13.19 o 
   5   0   7       32.48       12.94      6.73 o 
   6   0   7      121.31       95.95     12.90 o 
   7   0   7      490.00      549.42     29.77 o 
   8   0   7       32.49       20.40      9.24 o 
   9   0   7        0.62        9.69     10.15 o 
  10   0   7      187.37      206.53     19.38 o 
  11   0   7        5.83        3.86      7.26 o 
 -10   1   7       29.14       29.19     10.12 o 
  -9   1   7        3.74        9.55      8.28 o 
  -8   1   7        0.03        8.20      7.14 o 
  -7   1   7      362.63      418.45     15.65 o 
  -6   1   7       25.02       28.06      8.55 o 
  -5   1   7       26.26       13.06      6.18 o 
  -4   1   7     1180.16     1147.85     18.09 o 
  -3   1   7      326.97      345.54     16.10 o 
  -2   1   7       61.97       65.20     14.71 o 
  -1   1   7      285.52      275.77     22.29 o 
   0   1   7     1025.57      917.70     20.52 o 
   1   1   7      298.06      334.52     12.49 o 
   2   1   7     1712.96     1748.82     28.19 o 
   3   1   7      207.94      203.65     11.40 o 
   4   1   7      243.57      236.61     16.77 o 
   5   1   7      369.60      333.44     18.05 o 
   6   1   7      214.93      276.24     13.37 o 
   7   1   7        0.63        6.77      5.00 o 
   8   1   7       73.50       38.16      8.46 o 
   9   1   7      311.72      357.71     18.68 o 
  10   1   7       40.29       35.90     10.78 o 
  11   1   7       10.11        6.90      9.54 o 
 -10   2   7        0.19        5.18      9.96 o 
  -9   2   7       58.05       57.71     14.51 o 
  -8   2   7      106.95      124.87     17.39 o 
  -7   2   7       51.57       49.15     14.39 o 
  -6   2   7       33.30       45.90     11.16 o 
  -5   2   7      341.96      384.95     25.38 o 
  -4   2   7        5.41       24.77     12.69 o 
  -3   2   7      379.47      368.73     25.86 o 
  -2   2   7     2280.95     2945.76     51.95 o 
  -1   2   7       15.71       12.98     10.40 o 
   0   2   7       93.31       78.47     16.86 o 
   1   2   7     1978.67     1997.06     29.60 o 
   2   2   7       99.24      112.08     12.90 o 
   3   2   7       60.74       45.58      7.96 o 
   4   2   7     1056.24     1286.87     50.34 o 
   5   2   7      131.30      165.04     13.29 o 
   6   2   7      225.25      202.46     15.74 o 
   7   2   7       94.19       90.99     11.60 o 
   8   2   7       37.68       33.74      9.88 o 
   9   2   7        0.67        5.20      4.95 o 
  10   2   7       37.33       36.30      9.71 o 
  11   2   7        1.42        7.76      7.94 o 
 -10   3   7       34.60       28.81     12.32 o 
  -9   3   7        0.34        7.96      8.76 o 
  -8   3   7       14.96        9.57      9.33 o 
  -7   3   7      190.15      198.40     17.28 o 
  -6   3   7       18.86        6.33      6.42 o 
  -5   3   7      280.12      289.10     18.89 o 
  -4   3   7      913.28     1068.13     32.73 o 
  -3   3   7      163.81      160.69     19.28 o 
  -2   3   7      161.72      167.93     20.37 o 
  -1   3   7      458.38      489.07     27.17 o 
   0   3   7      190.65      188.51     18.20 o 
   1   3   7      246.04      261.79     14.89 o 
   2   3   7      236.38      247.73      9.87 o 
   3   3   7      563.16      588.28     15.88 o 
   4   3   7      424.94      373.76     15.96 o 
   5   3   7      308.79      247.88     14.68 o 
   6   3   7      285.34      319.07     13.89 o 
   7   3   7       25.42       25.20      8.58 o 
   8   3   7       70.35       44.11     10.34 o 
   9   3   7       84.70       89.48     13.40 o 
  10   3   7        3.19        5.03      4.98 o 
  11   3   7        3.38        7.25      8.11 o 
 -10   4   7        1.87        3.61      8.40 o 
  -9   4   7       45.38       27.00     11.38 o 
  -8   4   7        5.88        7.00      8.68 o 
  -7   4   7       52.69       33.87     10.83 o 
  -6   4   7       55.30       56.06     13.13 o 
  -5   4   7      219.34      259.26     20.50 o 
  -4   4   7      336.38      439.15     20.14 o 
  -3   4   7      173.32      201.17     22.68 o 
  -2   4   7      990.90     1071.06     37.67 o 
  -1   4   7      271.19      218.27     23.44 o 
   0   4   7        0.20        6.52      4.25 o 
   1   4   7     1140.60     1289.43     54.28 o 
   2   4   7      331.75      322.44     21.15 o 
   3   4   7        5.24       11.12      5.75 o 
   4   4   7     1445.83     1816.07     49.31 o 
   5   4   7        0.10        9.03      9.35 o 
   6   4   7      109.74       97.42     15.37 o 
   7   4   7      173.44      193.38     17.83 o 
   8   4   7       54.47       36.97     10.19 o 
   9   4   7        0.15        4.88      4.34 o 
  10   4   7       18.02       17.56      6.98 o 
  11   4   7        4.99        3.57      7.88 o 
  -9   5   7        1.83       11.04     12.18 o 
  -8   5   7        2.46        6.40      8.18 o 
  -7   5   7      117.97      127.18     15.68 o 
  -6   5   7        0.27        5.52      6.34 o 
  -5   5   7       56.72       36.99      8.68 o 
  -4   5   7      141.01      127.69     10.04 o 
  -3   5   7      140.93      148.98     13.90 o 
  -2   5   7      192.44      202.04     24.91 o 
  -1   5   7      907.60     1071.38     25.35 o 
   0   5   7      135.54      145.93     30.61 o 
   1   5   7      172.33      209.16     10.53 o 
   2   5   7       25.38       23.22      7.02 o 
   3   5   7      451.19      470.80     31.44 o 
   4   5   7      235.56      178.38     14.17 o 
   5   5   7      101.94       81.83     11.41 o 
   6   5   7      379.56      480.25     22.56 o 
   7   5   7       91.55       98.10     14.81 o 
   8   5   7        9.16        7.79      8.82 o 
   9   5   7      186.26      185.25     14.66 o 
  10   5   7        6.06        3.42      5.26 o 
  11   5   7        1.04        9.05     10.90 o 
  -9   6   7       13.86       10.15     16.42 o 
  -8   6   7       26.28       24.15     12.27 o 
  -7   6   7        8.49        6.48      7.46 o 
  -6   6   7       29.63       10.47      7.40 o 
  -5   6   7        8.69        5.72      4.99 o 
  -4   6   7       37.28       35.11      9.53 o 
  -3   6   7       17.90       14.73      6.34 o 
  -2   6   7      595.49      674.00     23.01 o 
  -1   6   7      284.36      339.54     13.87 o 
   0   6   7        6.29       11.46      6.90 o 
   1   6   7      551.30      655.21     33.29 o 
   2   6   7        0.20        7.97      5.09 o 
   3   6   7       18.14       29.83      9.58 o 
   4   6   7      359.08      454.21     19.13 o 
   5   6   7       73.13       47.28     11.48 o 
   6   6   7      157.95      183.74     16.28 o 
   7   6   7      279.90      292.19     19.58 o 
   8   6   7       51.68       43.08     14.39 o 
   9   6   7        0.18        6.06      9.39 o 
  10   6   7       41.00       41.56     10.66 o 
  11   6   7       21.23       13.71     12.14 o 
  -8   7   7        0.25        9.95     13.00 o 
  -7   7   7       37.41       41.49     10.98 o 
  -6   7   7        5.40        6.91      7.78 o 
  -5   7   7        9.21        4.60      5.30 o 
  -4   7   7      103.43       93.81     11.83 o 
  -3   7   7      336.84      439.80     20.53 o 
  -2   7   7        4.17        6.59      4.97 o 
  -1   7   7      505.90      601.96     16.57 o 
   0   7   7       25.38       12.50      8.45 o 
   1   7   7      135.05      127.88     18.48 o 
   2   7   7      313.39      344.39     16.67 o 
   3   7   7      341.38      390.54     18.24 o 
   4   7   7       72.19       51.41     11.53 o 
   5   7   7        2.96        8.68      6.41 o 
   6   7   7       24.08       23.97     14.24 o 
   7   7   7      123.44      137.44     17.77 o 
   8   7   7        0.04        5.34      7.99 o 
   9   7   7      150.96      152.86     31.33 o 
  10   7   7        5.31       12.16     12.75 o 
  11   7   7        4.08       11.42     14.86 o 
  -7   8   7        2.16        4.28     11.36 o 
  -6   8   7        4.28        6.87      7.12 o 
  -5   8   7       26.99       16.79      7.35 o 
  -4   8   7       14.36        6.43      5.03 o 
  -3   8   7       29.72       24.75      8.39 o 
  -2   8   7       58.70       76.05     10.78 o 
  -1   8   7       23.39       16.92      5.89 o 
   0   8   7        0.53        3.89      4.41 o 
   1   8   7      520.23      679.21     24.57 o 
   2   8   7        5.58        7.08      8.10 o 
   3   8   7       11.34       10.19      8.09 o 
   4   8   7      255.61      302.07     26.86 o 
   5   8   7       81.00       72.03     14.74 o 
   6   8   7       16.27        8.21      7.92 o 
   7   8   7      173.64      180.93     46.33 o 
   8   8   7       43.24       30.74     11.38 o 
   9   8   7       15.18       16.56     10.97 o 
  10   8   7       32.92       19.33     13.18 o 
  -7   9   7       17.84       22.50     17.14 o 
  -6   9   7        5.64        6.91     10.20 o 
  -5   9   7        7.71        6.39      7.24 o 
  -4   9   7       13.67       11.84      8.37 o 
  -3   9   7        9.20        5.62      6.40 o 
  -2   9   7       12.19        8.99      6.07 o 
  -1   9   7        6.00        8.49      5.77 o 
   0   9   7       56.20       60.92     15.23 o 
   1   9   7       82.78       74.73     13.00 o 
   2   9   7       14.74       23.31     11.09 o 
   3   9   7       87.70       85.46     16.05 o 
   4   9   7       14.15        9.14      7.91 o 
   5   9   7        5.61        4.87      7.79 o 
   6   9   7       48.78       31.87     13.43 o 
   7   9   7       17.79       10.82      7.96 o 
   8   9   7        1.83        4.91      8.93 o 
   9   9   7      128.21      117.58     64.52 o 
  -6  10   7        1.33        9.34     11.25 o 
  -5  10   7        0.11        3.50      9.04 o 
  -4  10   7        4.98        6.13      6.32 o 
  -3  10   7        0.04        6.72      6.42 o 
  -2  10   7       13.39        7.18      6.47 o 
  -1  10   7        1.02        5.28      7.75 o 
   0  10   7       11.62       26.08     21.57 o 
   1  10   7       46.95       29.31     10.85 o 
   2  10   7        4.51        3.13      6.02 o 
   3  10   7        2.70        6.26      4.85 o 
   4  10   7       43.02       38.26     16.28 o 
   5  10   7        0.72        3.23      6.58 o 
   6  10   7       21.08       17.01     11.17 o 
   7  10   7        6.98        6.39      9.95 o 
   8  10   7       11.86        7.85     10.63 o 
   9  10   7       10.49       17.62     12.53 o 
  -4  11   7        1.98        1.64      9.13 o 
  -3  11   7        2.27        4.48      6.20 o 
  -2  11   7        1.90        3.29      6.54 o 
  -1  11   7        8.15       14.95     10.11 o 
   0  11   7       28.21       15.14     18.53 o 
   1  11   7       16.88        5.37     14.28 o 
   2  11   7        7.30        9.73      8.90 o 
   3  11   7       36.47       26.93      9.79 o 
   4  11   7        6.20        9.43     11.36 o 
   5  11   7        3.66        5.21      6.75 o 
   6  11   7       18.82       20.89     11.70 o 
   7  11   7        6.18        6.23      7.29 o 
   8  11   7        0.22        6.02     11.44 o 
  -2  12   7       19.71       23.58     12.62 o 
  -1  12   7        2.14        9.98     11.53 o 
   0  12   7        0.03        4.21      8.00 o 
   1  12   7       24.25       21.95     18.34 o 
   2  12   7        2.17        4.38     12.67 o 
   3  12   7        4.32        6.11      7.40 o 
   4  12   7       13.81       23.10     13.46 o 
   5  12   7        1.13        3.07      7.87 o 
   6  12   7        8.40       13.17     14.24 o 
   1  13   7        0.03        2.19     13.27 o 
   2  13   7        0.07        3.80     11.48 o 
   3  13   7        5.80        5.39     10.15 o 
  -3 -10   8       30.31       25.28     16.97 o 
  -2 -10   8        0.69        2.75     12.39 o 
  -1 -10   8       21.15       10.76     19.94 o 
   0 -10   8        3.13        3.39     13.33 o 
   1 -10   8        1.63        7.26     16.31 o 
  -5  -9   8       18.33       17.57     17.73 o 
  -4  -9   8        1.87        3.44     11.15 o 
  -3  -9   8       35.84       24.30     17.04 o 
  -2  -9   8       12.38       19.32     14.57 o 
  -1  -9   8        5.68       10.39     13.29 o 
   0  -9   8        0.10       12.73     16.45 o 
   1  -9   8       31.09       19.44     16.02 o 
   2  -9   8        3.36        3.73     12.11 o 
   3  -9   8        9.02        7.04     11.54 o 
   4  -9   8        0.55        2.31     10.48 o 
  -7  -8   8        5.09       11.97     18.26 o 
  -6  -8   8       56.48       46.79     20.64 o 
  -5  -8   8       10.05        8.92      8.51 o 
  -4  -8   8       14.29       21.26     13.80 o 
  -3  -8   8       12.57       28.44     19.42 o 
  -2  -8   8        7.02        5.26     13.40 o 
  -1  -8   8        8.79       27.93     20.43 o 
   0  -8   8       59.48       42.84     16.12 o 
   1  -8   8       30.85       22.37     13.02 o 
   2  -8   8        9.52        5.32     10.09 o 
   3  -8   8       15.33       19.31     21.35 o 
   4  -8   8        2.22        4.40     13.11 o 
   5  -8   8        2.42        8.91     14.13 o 
   6  -8   8        1.04        5.62     14.27 o 
  -8  -7   8       30.03       33.32     16.17 o 
  -7  -7   8        7.35        4.36      7.64 o 
  -6  -7   8       44.74       45.49     14.33 o 
  -5  -7   8       34.21       35.52     11.59 o 
  -4  -7   8       10.89       13.03     10.22 o 
  -3  -7   8        3.87        2.93      5.16 o 
  -2  -7   8       86.51       80.17     12.69 o 
  -1  -7   8        2.69        4.14      5.98 o 
   0  -7   8       61.31       61.63     17.98 o 
   1  -7   8      115.26      151.18     27.73 o 
   2  -7   8        1.85        5.83     10.07 o 
   3  -7   8        4.64        2.93      9.59 o 
   4  -7   8       13.09       14.93     13.84 o 
   5  -7   8        0.43        5.16     13.63 o 
   6  -7   8        0.17        7.01     13.46 o 
   7  -7   8        0.16        1.90      9.35 o 
  -8  -6   8       51.21       36.34     15.25 o 
  -7  -6   8       23.96       21.59     12.86 o 
  -6  -6   8       92.03       79.59     15.26 o 
  -5  -6   8        7.27       10.42      8.19 o 
  -4  -6   8      115.46      104.34     12.42 o 
  -3  -6   8       10.83        3.73      4.48 o 
  -2  -6   8        1.04        3.75      6.38 o 
  -1  -6   8       33.96       26.52      9.54 o 
   0  -6   8      176.92      214.40     14.48 o 
   1  -6   8       27.08       13.62     14.93 o 
   2  -6   8        0.01        0.65      7.91 o 
   3  -6   8       47.39       37.73     15.18 o 
   4  -6   8       48.36       26.57     20.30 o 
   5  -6   8        4.80        6.73     13.16 o 
   6  -6   8        8.86       12.62     18.90 o 
   7  -6   8       11.16        6.74     14.52 o 
   8  -6   8        0.36        5.96     15.54 o 
  -9  -5   8        0.18       11.49     12.95 o 
  -8  -5   8       77.45       78.25     17.00 o 
  -7  -5   8        1.97        3.29      6.98 o 
  -6  -5   8       56.61       51.57     15.06 o 
  -5  -5   8      327.21      363.68     18.60 o 
  -4  -5   8       21.79       11.57      6.83 o 
  -3  -5   8       91.72       54.32      8.97 o 
  -2  -5   8       62.04       73.61     12.10 o 
  -1  -5   8       73.29       57.78     11.61 o 
   0  -5   8        6.56        9.51      6.39 o 
   1  -5   8      138.24      125.67     12.70 o 
   2  -5   8      140.17      161.74     24.75 o 
   3  -5   8       16.92       23.87     15.52 o 
   4  -5   8       61.35       82.40     23.63 o 
   5  -5   8       19.41        6.34      9.54 o 
   6  -5   8        1.48        5.25     11.79 o 
   7  -5   8        1.00       11.86     13.76 o 
   8  -5   8       35.84       33.14     17.08 o 
   9  -5   8       10.15        8.54     10.50 o 
  -9  -4   8       29.63       29.07     13.50 o 
  -8  -4   8        5.66        5.65     10.49 o 
  -7  -4   8        2.68        5.95      9.87 o 
  -6  -4   8      160.88      190.57     27.05 o 
  -5  -4   8        4.43        4.45      4.71 o 
  -4  -4   8        1.86        6.81      5.62 o 
  -3  -4   8       44.66       25.15      6.16 o 
  -2  -4   8      135.30      131.01     13.68 o 
  -1  -4   8        1.42        3.07      5.18 o 
   0  -4   8      128.31      134.47     11.93 o 
   1  -4   8        0.40        5.41      4.70 o 
   2  -4   8        1.31        2.64      4.52 o 
   3  -4   8      371.43      439.63     32.25 o 
   4  -4   8        6.47        2.52      6.88 o 
   5  -4   8        6.18        3.38      8.74 o 
   6  -4   8       95.73      110.59     27.21 o 
   7  -4   8       40.76       28.07     19.33 o 
   8  -4   8        2.29        8.88     15.12 o 
   9  -4   8       43.31       24.38     17.25 o 
 -10  -3   8        3.37        5.26      9.22 o 
  -9  -3   8        1.63        3.99      7.80 o 
  -8  -3   8      142.79      148.52     18.05 o 
  -7  -3   8        4.03        4.88      6.47 o 
  -6  -3   8       25.72       10.41      7.70 o 
  -5  -3   8        1.59        2.03      4.08 o 
  -4  -3   8      782.57      865.61     30.46 o 
  -3  -3   8      443.91      538.20     14.40 o 
  -2  -3   8      873.81     1020.42     18.15 o 
  -1  -3   8       74.31       70.49     10.88 o 
   0  -3   8        1.99        2.81      4.06 o 
   1  -3   8       68.92       59.04     10.49 o 
   2  -3   8      349.23      338.13     13.82 o 
   3  -3   8       42.45       36.17     16.04 o 
   4  -3   8       92.71       93.84     21.11 o 
   5  -3   8       76.85       89.57     20.60 o 
   6  -3   8      208.34      298.26     30.94 o 
   7  -3   8       41.76       59.25     16.63 o 
   8  -3   8       12.88       11.64     13.56 o 
   9  -3   8        1.40        6.50     16.47 o 
  10  -3   8        1.46        5.48      9.24 o 
 -10  -2   8       21.80        8.38     10.21 o 
  -9  -2   8      102.34      122.17     18.82 o 
  -8  -2   8       15.19       11.50      8.55 o 
  -7  -2   8       18.42        9.81      8.41 o 
  -6  -2   8        9.98        7.30      8.13 o 
  -5  -2   8       62.80       54.45     10.32 o 
  -4  -2   8      161.72      152.65     10.10 o 
  -3  -2   8     1061.63     1162.94     32.77 o 
  -2  -2   8       37.04       34.53      6.15 o 
  -1  -2   8       56.31       41.57      8.76 o 
   0  -2   8      419.88      481.43     17.18 o 
   1  -2   8       11.01       11.23      8.21 o 
   2  -2   8        1.53        6.86      5.58 o 
   3  -2   8      516.62      522.19     16.74 o 
   4  -2   8       86.70       96.89     20.00 o 
   5  -2   8      334.59      299.24     29.41 o 
   6  -2   8      276.23      301.22     26.74 o 
   7  -2   8       26.67       25.42     11.04 o 
   8  -2   8      124.54       73.36     14.82 o 
   9  -2   8        2.68        7.43     10.21 o 
  10  -2   8        4.07        8.44     11.36 o 
 -10  -1   8        0.01        6.86      9.26 o 
  -9  -1   8       19.30       12.79     11.49 o 
  -8  -1   8       89.41      112.80     15.94 o 
  -7  -1   8      128.90      108.36     19.66 o 
  -6  -1   8      127.02      100.77     12.82 o 
  -5  -1   8      792.09      886.23     22.29 o 
  -4  -1   8      282.50      290.12     10.25 o 
  -3  -1   8      381.36      424.69     13.17 o 
  -2  -1   8      149.14      139.01      7.57 o 
  -1  -1   8      175.46      157.47      7.65 o 
   0  -1   8      121.75      119.26     12.47 o 
   1  -1   8      529.82      553.91     18.92 o 
   2  -1   8       20.37       17.65      7.85 o 
   3  -1   8      194.66      234.70     13.39 o 
   4  -1   8       39.52       27.34      9.02 o 
   5  -1   8       82.15       91.36      9.65 o 
   6  -1   8        0.83        3.74      6.68 o 
   7  -1   8        4.67        3.96      5.32 o 
   8  -1   8       60.04       49.12     11.33 o 
   9  -1   8        0.05        6.22     13.14 o 
  10  -1   8        3.03        8.35     10.15 o 
  11  -1   8        8.91       13.13     14.32 o 
 -10   0   8        8.29        5.69      9.47 o 
  -9   0   8      143.16      176.22     23.31 o 
  -8   0   8       67.45       62.77     13.64 o 
  -7   0   8        0.32        5.49      6.59 o 
  -6   0   8      251.89      285.75     15.53 o 
  -5   0   8      102.20      117.30     13.98 o 
  -4   0   8       10.42       10.20      4.16 o 
  -3   0   8      527.99      518.57     11.36 o 
  -2   0   8        1.66        3.84      2.84 o 
  -1   0   8       86.57       68.79      7.06 o 
   0   0   8     1543.49     1504.67     42.55 o 
   1   0   8      144.72      164.37     20.52 o 
   2   0   8       10.39        3.14      3.83 o 
   3   0   8     1022.33     1112.69     41.17 o 
   4   0   8      180.99      141.55     10.32 o 
   5   0   8       18.62       10.24      4.90 o 
   6   0   8       16.65       16.38      7.09 o 
   7   0   8      188.94      206.15     22.55 o 
   8   0   8        8.15       11.07      8.99 o 
   9   0   8       84.13      103.14     16.66 o 
  10   0   8       13.35        4.47     10.21 o 
  11   0   8        0.30        2.40      8.28 o 
 -10   1   8        0.04        8.60     11.22 o 
  -9   1   8       33.75       35.91     10.34 o 
  -8   1   8      299.53      325.57     19.10 o 
  -7   1   8       12.06       10.76      8.27 o 
  -6   1   8      103.29       84.84     12.77 o 
  -5   1   8      269.49      219.20     11.92 o 
  -4   1   8       83.74       97.79      7.53 o 
  -3   1   8      161.88      145.61      7.57 o 
  -2   1   8      556.83      623.09     18.86 o 
  -1   1   8     2159.37     2424.18     54.49 o 
   0   1   8      104.99       85.14     11.28 o 
   1   1   8      377.94      395.12     18.29 o 
   2   1   8      883.64      946.81     29.85 o 
   3   1   8       25.34       34.85      7.28 o 
   4   1   8      213.07      194.60     11.73 o 
   5   1   8      297.23      339.54     18.74 o 
   6   1   8        6.87        6.56      5.32 o 
   7   1   8       71.54       85.88     14.48 o 
   8   1   8      214.74      272.19     18.40 o 
   9   1   8        0.18       10.58      8.68 o 
  10   1   8       10.13        7.21      9.81 o 
  11   1   8       19.99       12.58     11.81 o 
 -10   2   8       17.91       13.99     11.04 o 
  -9   2   8       67.50       68.24     17.60 o 
  -8   2   8        0.39        6.92      7.44 o 
  -7   2   8        5.18        4.69      7.36 o 
  -6   2   8      462.12      541.11     31.21 o 
  -5   2   8       69.48      108.19     19.17 o 
  -4   2   8      165.95      179.84     23.43 o 
  -3   2   8       27.49        9.34      9.28 o 
  -2   2   8        1.37       10.55      9.03 o 
  -1   2   8      220.57      287.53     24.14 o 
   0   2   8     1033.58     1157.91     37.60 o 
   1   2   8      119.86       97.30     16.64 o 
   2   2   8      261.05      239.07     16.28 o 
   3   2   8     1339.89     1379.77     28.36 o 
   4   2   8      163.61      150.19     12.12 o 
   5   2   8       43.49       26.79      7.27 o 
   6   2   8      173.79      147.91     11.91 o 
   7   2   8      458.02      490.99     17.27 o 
   8   2   8        3.75        6.01      4.99 o 
   9   2   8      172.47      218.44     20.21 o 
  10   2   8        2.91        5.40      6.03 o 
  11   2   8        1.67        6.64      8.06 o 
 -10   3   8        0.04        4.17      9.28 o 
  -9   3   8        0.54        6.35     10.00 o 
  -8   3   8       51.97       35.20     12.55 o 
  -7   3   8       44.46       45.62     14.89 o 
  -6   3   8      103.40       94.22     16.02 o 
  -5   3   8       22.73       18.00     11.40 o 
  -4   3   8      172.56      176.48     23.45 o 
  -3   3   8      115.78      113.35     20.85 o 
  -2   3   8      167.87      176.57     20.99 o 
  -1   3   8      129.32      135.37     19.33 o 
   0   3   8       73.03       67.91     12.24 o 
   1   3   8        4.96        8.85      5.95 o 
   2   3   8     1193.86     1355.32     28.47 o 
   3   3   8      453.98      377.56     22.34 o 
   4   3   8      149.32       94.77     10.41 o 
   5   3   8      237.78      344.81     17.62 o 
   6   3   8       53.09       55.02      9.52 o 
   7   3   8       81.95       75.22     11.82 o 
   8   3   8      119.15      115.58     12.34 o 
   9   3   8        0.01        2.97      4.81 o 
  10   3   8        4.00        5.93      6.22 o 
  11   3   8       43.55       32.93      8.78 o 
  -9   4   8       15.15       11.78     10.63 o 
  -8   4   8        1.88        4.10      8.36 o 
  -7   4   8        0.89        3.13      7.03 o 
  -6   4   8       73.52      100.93     14.28 o 
  -5   4   8       12.76        8.29      7.98 o 
  -4   4   8      170.44      115.65     17.28 o 
  -3   4   8      526.59      621.06     31.52 o 
  -2   4   8       36.27       37.30     14.25 o 
  -1   4   8        3.38        6.20      9.21 o 
   0   4   8      565.52      613.62     22.57 o 
   1   4   8       83.78       64.85     16.67 o 
   2   4   8      171.67      164.47     14.84 o 
   3   4   8      527.92      560.94     16.49 o 
   4   4   8      218.24      206.62     13.77 o 
   5   4   8      290.38      263.04     23.68 o 
   6   4   8      137.76      140.99     14.98 o 
   7   4   8        1.88        4.86      5.61 o 
   8   4   8       12.03        3.76      4.82 o 
   9   4   8        8.23        4.86      6.63 o 
  10   4   8       48.37       49.02     10.38 o 
  11   4   8       14.89       16.30      9.22 o 
  -9   5   8        2.22        6.19     10.17 o 
  -8   5   8       20.01       21.37     11.11 o 
  -7   5   8       25.67       20.08     11.96 o 
  -6   5   8       38.88       17.44     10.10 o 
  -5   5   8        1.35        4.46      5.48 o 
  -4   5   8      215.18      266.32     17.60 o 
  -3   5   8      126.76      145.82     22.94 o 
  -2   5   8      196.72      199.21     23.47 o 
  -1   5   8      238.78      198.86     14.46 o 
   0   5   8       17.26       19.86      8.80 o 
   1   5   8       50.22       44.20     10.93 o 
   2   5   8      319.44      382.62     25.18 o 
   3   5   8        7.28        4.25      4.21 o 
   4   5   8        3.16       14.79      7.82 o 
   5   5   8      609.71      790.42     24.20 o 
   6   5   8      111.41      148.12     16.27 o 
   7   5   8        3.46        5.06      6.40 o 
   8   5   8       16.53       20.00     10.86 o 
   9   5   8       41.81       21.89      8.15 o 
  10   5   8        0.65        3.18      5.57 o 
  11   5   8       43.51       48.63     12.38 o 
  -8   6   8        0.03        3.54      6.84 o 
  -7   6   8        0.33        4.64      7.32 o 
  -6   6   8       71.75       84.92     16.67 o 
  -5   6   8        3.04        3.07      6.93 o 
  -4   6   8        4.29        3.25      4.69 o 
  -3   6   8      555.65      788.99     36.78 o 
  -2   6   8      222.61      261.11     28.62 o 
  -1   6   8        1.91        6.07      5.96 o 
   0   6   8      500.91      681.00     45.46 o 
   1   6   8       19.11       10.70     10.66 o 
   2   6   8       27.09       23.68      7.90 o 
   3   6   8      161.23      156.18     12.22 o 
   4   6   8      311.72      293.03     16.23 o 
   5   6   8      146.51      113.30     12.82 o 
   6   6   8        6.38        9.74      7.58 o 
   7   6   8       11.29        5.73      6.85 o 
   8   6   8        8.24        6.91      6.70 o 
   9   6   8       32.84       26.73     14.31 o 
  10   6   8       16.96       16.02      9.39 o 
  11   6   8        0.39        4.69      9.10 o 
  -8   7   8       18.60       10.37      8.36 o 
  -7   7   8        6.08       11.06     10.16 o 
  -6   7   8        1.38        2.15      6.40 o 
  -5   7   8       29.05       16.83      8.33 o 
  -4   7   8       45.14       50.08     11.29 o 
  -3   7   8      127.42      121.72     14.99 o 
  -2   7   8       88.96       67.87     13.75 o 
  -1   7   8       54.42       57.74     12.90 o 
   0   7   8       95.06      118.65     35.00 o 
   1   7   8       81.65       77.38     18.05 o 
   2   7   8      306.07      362.53     19.05 o 
   3   7   8        1.44        5.53      6.40 o 
   4   7   8        3.67        7.04      7.61 o 
   5   7   8      413.35      478.61     19.94 o 
   6   7   8      123.72      100.20     16.41 o 
   7   7   8        3.07        5.75      7.73 o 
   8   7   8      206.26      253.17     25.22 o 
   9   7   8        7.86       11.87     10.97 o 
  10   7   8        4.77        7.12      8.35 o 
  -7   8   8        3.06        5.91      8.44 o 
  -6   8   8       24.42       27.63     12.50 o 
  -5   8   8        3.27        4.68      6.51 o 
  -4   8   8       13.46        7.89      7.22 o 
  -3   8   8       98.11      112.35     12.96 o 
  -2   8   8       31.54       20.34     11.01 o 
  -1   8   8       10.84        7.67      4.97 o 
   0   8   8      164.56      220.32     19.32 o 
   1   8   8       15.87        6.54      7.55 o 
   2   8   8       32.73       23.19      9.26 o 
   3   8   8      139.67      152.24     14.54 o 
   4   8   8      192.72      209.23     17.59 o 
   5   8   8       10.37        4.38      4.76 o 
   6   8   8        2.37        4.37      6.42 o 
   7   8   8       15.36        4.47      7.06 o 
   8   8   8       28.56       14.70      9.01 o 
   9   8   8       14.36       17.15     14.23 o 
  10   8   8       54.91       36.98     20.77 o 
  -6   9   8        5.60        3.91      8.72 o 
  -5   9   8        3.91        8.89      7.08 o 
  -4   9   8        8.72        6.15      7.22 o 
  -3   9   8        8.28        4.45      5.92 o 
  -2   9   8       21.65       11.94      9.20 o 
  -1   9   8       80.18       94.71     19.51 o 
   0   9   8        9.80       11.31      7.06 o 
   1   9   8        0.66        6.79      5.99 o 
   2   9   8      156.44      197.42     26.51 o 
   3   9   8       25.24       24.61     11.55 o 
   4   9   8        0.84        3.81      6.54 o 
   5   9   8       40.51       36.46     11.45 o 
   6   9   8        0.17        2.43      5.30 o 
   7   9   8       37.31       17.49      9.36 o 
   8   9   8       14.84       13.89     12.29 o 
   9   9   8       10.40       13.12     11.65 o 
  -5  10   8        3.04        8.92     11.07 o 
  -4  10   8        0.30        2.56      5.06 o 
  -3  10   8        5.35        7.79      8.18 o 
  -2  10   8        0.67        2.04      6.65 o 
  -1  10   8        9.48       13.25      9.27 o 
   0  10   8       32.88       30.11     13.10 o 
   1  10   8       44.02       39.32     12.63 o 
   2  10   8       23.14        8.12      5.82 o 
   3  10   8       42.49       49.32     15.10 o 
   4  10   8        5.85       11.76      8.02 o 
   5  10   8       15.80       12.30      9.08 o 
   6  10   8        1.46        5.27      6.66 o 
   7  10   8       18.83        8.81     10.72 o 
   8  10   8       12.84        9.86     10.99 o 
  -4  11   8        0.09        2.63     12.54 o 
  -3  11   8        0.48        4.00      8.69 o 
  -2  11   8        3.06        6.92     10.13 o 
  -1  11   8       12.55       13.15     11.30 o 
   0  11   8        0.01        9.89      7.98 o 
   1  11   8        0.86        2.84     11.87 o 
   2  11   8       34.76       29.64     12.06 o 
   3  11   8        0.02        6.05      7.16 o 
   4  11   8        0.65        5.09      8.87 o 
   5  11   8       37.63       51.55     16.12 o 
   6  11   8        0.11        5.02      8.46 o 
   7  11   8       16.54       11.45     12.16 o 
  -2  12   8        0.09        4.81      6.47 o 
  -1  12   8        2.71        8.80      9.37 o 
   0  12   8        4.39       15.06     13.81 o 
   1  12   8        3.93       11.28     16.33 o 
   2  12   8        0.52        3.11     10.22 o 
   3  12   8        3.66        5.41      8.51 o 
   4  12   8       15.27       17.07     10.81 o 
   5  12   8        2.05        8.80     11.46 o 
  -4  -9   9        6.09        9.75     16.23 o 
  -3  -9   9       25.84       16.07     10.08 o 
  -2  -9   9       32.44       23.14     18.71 o 
  -1  -9   9        4.37       14.84     19.94 o 
   0  -9   9       70.15       62.82     25.28 o 
   1  -9   9        5.81        3.99     15.03 o 
   2  -9   9        1.19        5.90     13.60 o 
   3  -9   9        0.07        8.93     15.42 o 
  -6  -8   9        1.55        4.69      6.70 o 
  -5  -8   9        1.82        9.59     11.24 o 
  -4  -8   9       11.31       13.79     11.64 o 
  -3  -8   9       19.14        6.97      6.65 o 
  -2  -8   9        0.33        4.59     12.65 o 
  -1  -8   9       34.51       45.55     21.79 o 
   0  -8   9        9.48        9.28     14.08 o 
   1  -8   9        0.02        3.00      8.76 o 
   2  -8   9       12.76        6.17     14.38 o 
   3  -8   9        0.01        0.43      7.81 o 
   4  -8   9       10.00       12.38     19.53 o 
   5  -8   9       11.05       11.69     18.48 o 
  -7  -7   9        8.18        6.51      7.89 o 
  -6  -7   9       23.91       26.97     13.44 o 
  -5  -7   9        3.72        3.95      8.13 o 
  -4  -7   9        9.46        3.63      7.43 o 
  -3  -7   9       20.43       14.71      8.10 o 
  -2  -7   9       13.89       15.17      9.36 o 
  -1  -7   9       42.95       42.87     18.16 o 
   0  -7   9       16.84       20.70     16.42 o 
   1  -7   9       47.40       15.73     13.03 o 
   2  -7   9        3.25        5.13     12.47 o 
   3  -7   9        7.44       10.76     13.45 o 
   4  -7   9        7.94       11.48     15.43 o 
   5  -7   9        8.25        5.83     10.84 o 
   6  -7   9        3.24        8.84     13.46 o 
  -8  -6   9        5.50       14.06     11.26 o 
  -7  -6   9      122.60      145.60     20.97 o 
  -6  -6   9       12.45       11.46      9.79 o 
  -5  -6   9       20.15       13.35     10.32 o 
  -4  -6   9       12.82       12.10      9.60 o 
  -3  -6   9       13.49        8.42      7.29 o 
  -2  -6   9       10.79       11.38      9.41 o 
  -1  -6   9      209.78      231.12     19.86 o 
   0  -6   9        4.10        7.25     10.30 o 
   1  -6   9       25.39       19.83     12.36 o 
   2  -6   9       83.42       76.62     21.66 o 
   3  -6   9        9.42       20.31     18.38 o 
   4  -6   9        0.15        3.24      9.91 o 
   5  -6   9        5.05       14.79     20.44 o 
   6  -6   9        4.78       13.56     16.23 o 
   7  -6   9        1.72        9.29     14.19 o 
  -8  -5   9       25.76       25.90     12.55 o 
  -7  -5   9       22.47       25.35     11.88 o 
  -6  -5   9      116.31       94.51     15.20 o 
  -5  -5   9       24.43       18.23     10.08 o 
  -4  -5   9       36.95       27.16     12.81 o 
  -3  -5   9       93.64      114.55     12.09 o 
  -2  -5   9       18.09       10.90      7.76 o 
  -1  -5   9       85.74       69.63     11.63 o 
   0  -5   9       14.39       10.34      6.24 o 
   1  -5   9      206.14      217.40     23.46 o 
   2  -5   9       50.16       48.87     21.76 o 
   3  -5   9       70.66       60.21     21.14 o 
   4  -5   9        0.46        5.39      7.70 o 
   5  -5   9        0.22        8.06     13.92 o 
   6  -5   9        0.03        7.53     14.04 o 
   7  -5   9       23.35       21.80     18.22 o 
   8  -5   9        0.13        5.39     13.41 o 
  -9  -4   9       18.03       15.00     17.17 o 
  -8  -4   9        0.17        4.70      8.87 o 
  -7  -4   9      124.32      105.91     36.59 o 
  -6  -4   9        0.11        6.31      8.13 o 
  -5  -4   9       19.08        7.75      7.12 o 
  -4  -4   9       84.33       68.71     13.45 o 
  -3  -4   9       75.59       52.23      9.38 o 
  -2  -4   9      124.61       98.49     10.45 o 
  -1  -4   9      622.36      709.10     21.46 o 
   0  -4   9      144.59      152.93     13.90 o 
   1  -4   9       45.17       40.23      8.76 o 
   2  -4   9      200.70      251.15     27.65 o 
   3  -4   9       10.26        5.78      9.59 o 
   4  -4   9       14.36        5.74     10.88 o 
   5  -4   9       32.89       50.90     17.48 o 
   6  -4   9        0.13        1.35      8.86 o 
   7  -4   9       21.55        4.98      8.15 o 
   8  -4   9        1.29        9.22     13.56 o 
   9  -4   9        8.31        8.76     12.58 o 
  -9  -3   9       37.75       27.64     17.66 o 
  -8  -3   9       15.34       11.26     18.23 o 
  -7  -3   9       27.88       21.06     11.06 o 
  -6  -3   9       82.39       77.05     14.58 o 
  -5  -3   9        8.09        9.37      8.94 o 
  -4  -3   9       30.32       29.15      9.45 o 
  -3  -3   9      117.59      136.86     10.23 o 
  -2  -3   9        7.18        3.88      3.32 o 
  -1  -3   9       92.64       95.18     12.50 o 
   0  -3   9       33.13       19.58      7.58 o 
   1  -3   9      295.85      345.73     17.09 o 
   2  -3   9       11.01        5.45      5.46 o 
   3  -3   9        0.26        1.97      8.33 o 
   4  -3   9      124.10      130.03     22.72 o 
   5  -3   9       33.81       56.24     21.54 o 
   6  -3   9        5.11        5.30      8.26 o 
   7  -3   9      197.63      215.04     30.37 o 
   8  -3   9        1.50       11.08     16.28 o 
   9  -3   9        0.74        3.22     11.59 o 
  -9  -2   9        8.84       16.41     19.52 o 
  -8  -2   9        2.62       10.32     16.94 o 
  -7  -2   9        1.49        5.73     11.27 o 
  -6  -2   9       43.64       36.30     12.62 o 
  -5  -2   9        5.46        5.84      5.94 o 
  -4  -2   9      250.14      213.10     13.84 o 
  -3  -2   9       28.01       11.44      4.57 o 
  -2  -2   9       24.96       29.39      6.16 o 
  -1  -2   9      582.73      602.36     13.90 o 
   0  -2   9        0.38        4.81      5.04 o 
   1  -2   9        0.92        3.03      3.64 o 
   2  -2   9      276.59      261.21     14.09 o 
   3  -2   9      455.50      494.63     21.45 o 
   4  -2   9       24.68       16.28     10.98 o 
   5  -2   9      161.40      194.20     26.39 o 
   6  -2   9        0.60        5.62      8.25 o 
   7  -2   9       61.93       45.16     15.66 o 
   8  -2   9       49.93       55.90     22.90 o 
   9  -2   9        4.52       10.60     14.50 o 
  10  -2   9        4.06       10.29     17.83 o 
  -9  -1   9       52.01       61.95     29.79 o 
  -8  -1   9        0.16        5.15     12.08 o 
  -7  -1   9       75.73       55.01     19.73 o 
  -6  -1   9        2.48       16.85     15.07 o 
  -5  -1   9      472.76      608.79     38.47 o 
  -4  -1   9      110.51      114.37     20.74 o 
  -3  -1   9       12.14       19.60      6.36 o 
  -2  -1   9      311.16      294.38     15.31 o 
  -1  -1   9       76.54       69.10     12.55 o 
   0  -1   9      184.28      156.41     13.97 o 
   1  -1   9       84.32       94.57     11.70 o 
   2  -1   9      225.12      221.07     14.73 o 
   3  -1   9      379.37      341.06     15.63 o 
   4  -1   9      151.46      181.09     20.00 o 
   5  -1   9      305.04      375.13     29.32 o 
   6  -1   9      100.00      107.46     16.90 o 
   7  -1   9       29.60       39.57     12.87 o 
   8  -1   9       15.62       16.64     10.54 o 
   9  -1   9        0.11        6.98     12.28 o 
  10  -1   9       38.86       24.04     20.30 o 
  -9   0   9        0.04        1.54     10.62 o 
  -8   0   9       19.65        7.56     12.10 o 
  -7   0   9      145.28      151.67     26.00 o 
  -6   0   9       18.62        8.71     15.50 o 
  -5   0   9        0.56        2.99      9.14 o 
  -4   0   9       95.08       83.22     18.27 o 
  -3   0   9       26.55       21.96      7.77 o 
  -2   0   9      151.86      153.09     12.92 o 
  -1   0   9     1085.10     1233.73     27.36 o 
   0   0   9       20.43       22.38      7.95 o 
   1   0   9       55.90       47.81     10.01 o 
   2   0   9      238.28      259.19     15.31 o 
   3   0   9      580.13      601.69     21.23 o 
   4   0   9       11.65        6.83      4.44 o 
   5   0   9      235.46      185.80     12.00 o 
   6   0   9       19.69        8.19      7.07 o 
   7   0   9        2.39        7.45     10.29 o 
   8   0   9       76.57       96.82     21.05 o 
   9   0   9       21.57        9.86      9.34 o 
  10   0   9        6.57       13.19     17.97 o 
  -9   1   9        3.70        8.27     16.12 o 
  -8   1   9      246.49      305.02     29.20 o 
  -7   1   9      149.07      172.30     25.61 o 
  -6   1   9      132.13      131.51     26.43 o 
  -5   1   9      154.46      150.54     19.18 o 
  -4   1   9        0.67        2.29      3.73 o 
  -3   1   9        0.22        2.42      3.48 o 
  -2   1   9      133.63      114.70     18.93 o 
  -1   1   9      377.39      437.93     18.30 o 
   0   1   9       11.09        9.26      5.54 o 
   1   1   9     1128.85     1256.38     76.82 o 
   2   1   9        1.51        2.88      3.62 o 
   3   1   9      338.24      314.61     14.71 o 
   4   1   9        3.76        2.96      3.88 o 
   5   1   9      171.47      163.98     20.64 o 
   6   1   9        0.66        4.57      5.88 o 
   7   1   9      315.94      396.99     21.43 o 
   8   1   9        0.40        4.06      6.64 o 
   9   1   9        0.48        6.01      7.50 o 
  10   1   9       63.87       55.37     15.66 o 
  11   1   9       15.68        4.96      9.56 o 
  -9   2   9        0.09       14.45     17.11 o 
  -8   2   9       26.65       14.30     13.34 o 
  -7   2   9      198.78      253.51     27.60 o 
  -6   2   9        0.87        9.32     14.50 o 
  -5   2   9        0.80        5.53     11.08 o 
  -4   2   9      195.58      168.53     22.62 o 
  -3   2   9       12.75       18.87     12.29 o 
  -2   2   9        7.59        4.65      7.02 o 
  -1   2   9     1028.58     1241.88     42.50 o 
   0   2   9      964.48      916.13     35.58 o 
   1   2   9      217.74      179.75     23.42 o 
   2   2   9      600.24      643.57     18.82 o 
   3   2   9       41.18       43.87      8.33 o 
   4   2   9      242.00      252.87     21.79 o 
   5   2   9        5.82       22.94     10.27 o 
   6   2   9       98.84       77.14     15.00 o 
   7   2   9       46.35       37.86     12.76 o 
   8   2   9        4.05        9.45     10.52 o 
   9   2   9       74.89       67.23     15.23 o 
  10   2   9        6.28        6.74      9.67 o 
  11   2   9        8.91        8.43      8.80 o 
  -9   3   9       15.22        9.34     10.05 o 
  -8   3   9       24.95       27.54     19.74 o 
  -7   3   9       47.91       36.96     16.82 o 
  -6   3   9       17.36        7.40      8.90 o 
  -5   3   9       72.40       95.77     22.53 o 
  -4   3   9       14.00       11.13     10.19 o 
  -3   3   9       29.02       17.86     12.96 o 
  -2   3   9       91.75       79.55     15.34 o 
  -1   3   9        0.16        3.35      5.15 o 
   0   3   9       39.13       38.87     13.71 o 
   1   3   9     1195.21     1397.38     31.96 o 
   2   3   9        4.58       13.87      6.95 o 
   3   3   9        1.60       11.62      9.29 o 
   4   3   9      237.08      283.96     13.93 o 
   5   3   9        4.75        2.38      3.75 o 
   6   3   9       23.30       10.87      4.97 o 
   7   3   9       79.65       75.13     12.77 o 
   8   3   9        6.04       11.15      6.82 o 
   9   3   9       17.27        9.86      7.08 o 
  10   3   9       41.50       55.20     12.20 o 
  11   3   9        1.48        5.34      5.11 o 
  -9   4   9        0.23        7.49     12.10 o 
  -8   4   9        2.71        8.10     10.47 o 
  -7   4   9       71.20       69.06     16.80 o 
  -6   4   9       25.56        8.90     11.37 o 
  -5   4   9        0.94        2.95      8.64 o 
  -4   4   9      142.74      140.17     23.00 o 
  -3   4   9        5.57       17.85     13.55 o 
  -2   4   9       61.65       51.77     13.60 o 
  -1   4   9      132.53      132.26     19.67 o 
   0   4   9      396.19      426.18     20.89 o 
   1   4   9      332.27      317.11     19.36 o 
   2   4   9       21.99       31.29     12.96 o 
   3   4   9      168.46      210.38     25.50 o 
   4   4   9      214.73      225.04     14.13 o 
   5   4   9       24.12       18.58      8.93 o 
   6   4   9       66.77       61.14     19.48 o 
   7   4   9       45.48       28.19      9.53 o 
   8   4   9       21.88       15.68      7.47 o 
   9   4   9       53.74       87.85     14.57 o 
  10   4   9        1.42        9.58      8.77 o 
  11   4   9       10.71       16.36     11.25 o 
  -8   5   9        7.09        5.38      7.26 o 
  -7   5   9        3.17        4.14      7.93 o 
  -6   5   9       10.69        4.19      6.31 o 
  -5   5   9      134.77      165.70     23.00 o 
  -4   5   9       13.74        8.57      8.54 o 
  -3   5   9       42.64       61.45     17.76 o 
  -2   5   9      168.65      179.51     26.08 o 
  -1   5   9       47.76       41.65     15.57 o 
   0   5   9        7.92       21.11     10.11 o 
   1   5   9      497.21      632.53     25.37 o 
   2   5   9      117.23      137.12     22.23 o 
   3   5   9        4.26       21.45     15.63 o 
   4   5   9      541.27      687.72     42.18 o 
   5   5   9        0.01        7.77      6.93 o 
   6   5   9       15.65       15.29      9.64 o 
   7   5   9       84.05       77.23     13.61 o 
   8   5   9        6.93       13.25      8.95 o 
   9   5   9        5.80        6.69      8.46 o 
  10   5   9       18.63       11.36      9.45 o 
  -8   6   9        0.03        6.01     11.48 o 
  -7   6   9        0.21        1.90      6.71 o 
  -6   6   9       35.85       17.47     10.38 o 
  -5   6   9        7.09        8.83     13.45 o 
  -4   6   9       86.41      101.76     22.63 o 
  -3   6   9        9.31        8.34     11.56 o 
  -2   6   9      276.57      302.05     28.14 o 
  -1   6   9       81.95       90.13     20.66 o 
   0   6   9       29.96       28.76     11.71 o 
   1   6   9        0.33        8.77      7.75 o 
   2   6   9       13.96        5.74      8.79 o 
   3   6   9      444.38      556.43     39.13 o 
   4   6   9       71.07       65.97     11.46 o 
   5   6   9      172.61      148.41     14.83 o 
   6   6   9       40.88       47.41     12.25 o 
   7   6   9        2.14        8.25      7.42 o 
   8   6   9        8.70       10.99      9.26 o 
   9   6   9       49.81       53.61     11.33 o 
  10   6   9        0.37        9.39      8.35 o 
  -7   7   9        0.25        4.02      8.78 o 
  -6   7   9        1.49        6.84      8.55 o 
  -5   7   9       29.03       25.18     10.94 o 
  -4   7   9        0.40        9.47     11.94 o 
  -3   7   9        1.19       13.56     14.67 o 
  -2   7   9      244.31      356.40     30.11 o 
  -1   7   9        0.77        3.28      5.36 o 
   0   7   9       52.50       51.42     13.64 o 
   1   7   9      163.69      225.79     43.27 o 
   2   7   9       13.94       18.57     15.17 o 
   3   7   9       25.84       27.02     16.06 o 
   4   7   9      206.29      248.06     31.17 o 
   5   7   9       27.79       17.55      8.92 o 
   6   7   9        1.23        7.35      7.86 o 
   7   7   9       23.69       15.99      8.34 o 
   8   7   9        0.14       10.88     10.15 o 
   9   7   9        0.22        3.16      6.81 o 
  10   7   9       12.39       13.08      8.97 o 
  -6   8   9        3.22        6.67      8.89 o 
  -5   8   9        0.67        7.77      9.19 o 
  -4   8   9       12.65        9.39     11.34 o 
  -3   8   9       41.29       45.76     22.22 o 
  -2   8   9       50.23       36.84     17.32 o 
  -1   8   9       18.31       11.22      7.62 o 
   0   8   9       55.48       47.58     16.97 o 
   1   8   9        8.80        7.65      7.44 o 
   2   8   9       48.02       44.38     18.10 o 
   3   8   9       72.74       73.93     21.67 o 
   4   8   9        2.55        3.80     11.66 o 
   5   8   9        9.67        9.77      8.18 o 
   6   8   9       40.32       23.25     11.73 o 
   7   8   9       22.80       21.70     11.20 o 
   8   8   9        9.03        8.91     10.34 o 
   9   8   9       17.00       20.04     13.07 o 
  -6   9   9        0.07        3.24      7.57 o 
  -5   9   9        8.03        7.10      7.44 o 
  -4   9   9        0.53        8.12      9.37 o 
  -3   9   9        0.38        4.90      8.07 o 
  -2   9   9       26.08       16.08     14.08 o 
  -1   9   9        0.63        3.75      7.52 o 
   0   9   9       14.92        6.96      6.40 o 
   1   9   9      140.67      173.28     17.76 o 
   2   9   9       19.36        4.67      9.39 o 
   3   9   9        2.06        0.69      7.42 o 
   4   9   9       15.75        8.96     10.71 o 
   5   9   9       38.63       12.53     11.26 o 
   6   9   9       18.49        8.96      9.04 o 
   7   9   9       18.02       15.77     10.51 o 
   8   9   9        3.72       14.03     12.87 o 
   9   9   9        4.06        8.28     11.84 o 
  -4  10   9        9.67        5.68      8.81 o 
  -3  10   9        1.31        2.23      5.82 o 
  -2  10   9        4.93        3.06      8.21 o 
  -1  10   9        0.04        3.73      8.58 o 
   0  10   9       28.88       25.53     17.11 o 
   1  10   9       27.99       18.26     15.00 o 
   2  10   9        0.95        3.83      9.38 o 
   3  10   9       11.31       11.25     13.13 o 
   4  10   9        1.03        2.45      8.16 o 
   5  10   9        0.18        7.65     14.13 o 
   6  10   9       18.68       12.71     18.02 o 
   7  10   9        0.08        6.45     11.36 o 
   8  10   9        5.51        5.85      9.71 o 
  -3  11   9        0.19        3.30      7.40 o 
  -2  11   9        4.77        5.05      9.43 o 
  -1  11   9        0.01        2.61      7.39 o 
   0  11   9       12.78       16.21     10.95 o 
   1  11   9       23.89       34.26     18.62 o 
   2  11   9        2.14        3.20      9.68 o 
   3  11   9        2.69        3.86     11.16 o 
   4  11   9       16.14        6.12     16.33 o 
   5  11   9        5.23        0.92      6.43 o 
   6  11   9        0.50        4.39      9.89 o 
   0  12   9        9.81       13.72     11.45 o 
   1  12   9        0.41       12.76     19.85 o 
   3  12   9       23.62       12.13     14.32 o 
   4  12   9        0.02        6.29     12.93 o 
  -4  -8  10        3.27        4.15      7.53 o 
  -3  -8  10        8.26       14.74     11.80 o 
  -2  -8  10       54.53       67.11     26.23 o 
  -1  -8  10        0.53        3.95     14.76 o 
   0  -8  10        2.01        2.62     10.81 o 
   1  -8  10       27.10       22.17     20.19 o 
   2  -8  10        1.06        4.72     13.39 o 
   3  -8  10        4.71        3.10     10.25 o 
  -6  -7  10       19.59        8.11     14.02 o 
  -5  -7  10        0.22       11.13     17.11 o 
  -4  -7  10        2.66        4.61      7.18 o 
  -3  -7  10       25.06       12.69      8.55 o 
  -2  -7  10       44.44       30.54     11.06 o 
  -1  -7  10       11.22        7.95     12.32 o 
   0  -7  10       42.02       24.04     15.74 o 
   1  -7  10        5.88       11.88     18.33 o 
   2  -7  10        0.27        9.21     18.02 o 
   3  -7  10        0.34        8.15     15.04 o 
   4  -7  10       10.05        8.60     15.33 o 
   5  -7  10        7.17       10.39     17.30 o 
  -7  -6  10        0.19        5.77     17.01 o 
  -6  -6  10        0.57        5.54     13.65 o 
  -5  -6  10       35.52       19.35     17.91 o 
  -4  -6  10       12.92       13.70     12.01 o 
  -3  -6  10       13.26        9.23      6.56 o 
  -2  -6  10       38.68       32.62     12.00 o 
  -1  -6  10       13.33        7.08      8.28 o 
   0  -6  10       22.13        9.93     13.17 o 
   1  -6  10       94.64       90.47     19.64 o 
   2  -6  10       21.50        4.74     10.41 o 
   3  -6  10        1.37        1.92      7.56 o 
   4  -6  10       50.88       38.32     21.72 o 
   5  -6  10       14.06       13.20     16.68 o 
   6  -6  10        2.18        8.83     17.08 o 
  -7  -5  10       24.62       25.55     18.62 o 
  -6  -5  10       62.41       38.02     17.29 o 
  -5  -5  10       20.80       17.94     14.37 o 
  -4  -5  10       11.31        5.14     13.59 o 
  -3  -5  10       17.48        9.95      8.23 o 
  -2  -5  10        0.33        4.07      5.16 o 
  -1  -5  10        0.00        2.77      5.20 o 
   0  -5  10      255.02      334.26     31.85 o 
   1  -5  10        5.17        9.18      9.68 o 
   2  -5  10        7.95        9.44     10.33 o 
   3  -5  10       55.84       21.93     11.65 o 
   4  -5  10       24.58       29.04     19.31 o 
   5  -5  10        3.13        3.50      9.30 o 
   6  -5  10       21.77        9.84     11.30 o 
   7  -5  10        2.43        3.30     12.39 o 
  -8  -4  10       46.15       43.41     23.13 o 
  -7  -4  10        0.55        4.85     15.09 o 
  -6  -4  10        4.73        5.92     15.40 o 
  -5  -4  10      137.46      148.50     24.47 o 
  -4  -4  10        0.37        7.66     12.37 o 
  -3  -4  10       40.32       33.31     11.41 o 
  -2  -4  10       77.89       73.14     13.74 o 
  -1  -4  10       22.93       11.67      6.33 o 
   0  -4  10      108.40       98.51     13.77 o 
   1  -4  10      125.84      135.69     15.16 o 
   2  -4  10       20.41       11.31     10.52 o 
   3  -4  10        6.47        3.70      7.77 o 
   4  -4  10       38.40       19.68     12.92 o 
   5  -4  10        8.41        4.63      8.24 o 
   6  -4  10        0.89        3.37      8.74 o 
   7  -4  10        0.06        1.63     11.05 o 
   8  -4  10       13.92        7.78     17.36 o 
  -8  -3  10        3.99        2.57     10.26 o 
  -7  -3  10        7.55        9.28     13.10 o 
  -6  -3  10      126.10      150.29     25.33 o 
  -5  -3  10      113.34      139.51     23.55 o 
  -4  -3  10       13.90       24.92     18.70 o 
  -3  -3  10      124.59       99.05     14.03 o 
  -2  -3  10       17.48        8.27      6.16 o 
  -1  -3  10        6.62        3.81      4.42 o 
   0  -3  10      243.97      237.23     15.70 o 
   1  -3  10        2.70        4.74      5.51 o 
   2  -3  10        0.32        2.68      4.51 o 
   3  -3  10       88.08      112.92     23.46 o 
   4  -3  10       11.88        7.70     13.82 o 
   5  -3  10        0.40        4.59     11.33 o 
   6  -3  10       32.61       30.80     15.19 o 
   7  -3  10        3.06        2.22      7.81 o 
   8  -3  10       11.65        7.09     11.70 o 
   9  -3  10        5.72        8.19     16.27 o 
  -9  -2  10        2.25        4.75     15.64 o 
  -8  -2  10       19.70        5.58     13.18 o 
  -7  -2  10        9.10       11.97     17.63 o 
  -6  -2  10      100.97       57.72     18.20 o 
  -5  -2  10      751.27      922.77     41.89 o 
  -4  -2  10       55.13       49.63     15.24 o 
  -3  -2  10      153.66      174.83     16.51 o 
  -2  -2  10      148.11      144.72     14.36 o 
  -1  -2  10       28.42       19.63      7.52 o 
   0  -2  10        8.64        4.36      3.96 o 
   1  -2  10       27.60       13.08      7.11 o 
   2  -2  10       69.67       81.88     13.58 o 
   3  -2  10      450.81      589.29     29.70 o 
   4  -2  10       16.12        5.51      9.98 o 
   5  -2  10       27.78       18.02     14.06 o 
   6  -2  10       20.95        6.77     12.58 o 
   7  -2  10       14.56       22.40     16.67 o 
   8  -2  10       14.32       10.01     15.03 o 
   9  -2  10        1.09        6.92     11.26 o 
  -9  -1  10       10.94       16.44     21.55 o 
  -8  -1  10       14.00       12.66     15.14 o 
  -7  -1  10       37.27       31.83     16.36 o 
  -6  -1  10        1.51        7.92     12.89 o 
  -5  -1  10       85.17       97.33     23.53 o 
  -4  -1  10       31.26       15.64     13.65 o 
  -3  -1  10      308.37      322.55     16.68 o 
  -2  -1  10       99.50       85.73     13.63 o 
  -1  -1  10       15.04        6.20      7.03 o 
   0  -1  10       35.56       41.91      9.30 o 
   1  -1  10       44.72       22.86      8.19 o 
   2  -1  10       82.05       59.42     11.00 o 
   3  -1  10     1145.27     1320.24     33.60 o 
   4  -1  10      388.49      419.44     19.03 o 
   5  -1  10       54.42       48.26     16.35 o 
   6  -1  10      320.99      370.25     29.77 o 
   7  -1  10        9.51        1.95      5.20 o 
   8  -1  10        7.70        5.48      8.73 o 
   9  -1  10        8.08        7.37     15.46 o 
  -9   0  10        6.68        7.68     13.91 o 
  -8   0  10        1.81        3.00     10.87 o 
  -7   0  10        0.04        3.82     10.50 o 
  -6   0  10        4.71        4.46     12.58 o 
  -5   0  10      124.31      132.59     20.32 o 
  -4   0  10       72.04       91.60     17.57 o 
  -3   0  10      389.35      443.15     46.12 o 
  -2   0  10      120.52      123.75     13.36 o 
  -1   0  10       64.06       43.41     11.08 o 
   0   0  10       12.25        8.32      6.55 o 
   1   0  10      202.31      237.07     25.86 o 
   2   0  10       99.74      108.28     17.01 o 
   3   0  10      159.45      146.97     14.35 o 
   4   0  10        6.61        9.23      7.06 o 
   5   0  10      197.61      256.18     14.17 o 
   6   0  10       84.65       95.18     16.18 o 
   7   0  10       47.63       26.76     15.61 o 
   8   0  10       31.56       21.04     10.72 o 
   9   0  10        6.81        4.28      7.85 o 
  10   0  10        0.12        2.49      9.10 o 
  -9   1  10        0.28        8.53     14.17 o 
  -8   1  10        0.72        8.87     13.74 o 
  -7   1  10        0.24        1.70      9.17 o 
  -6   1  10      105.78      114.54     24.03 o 
  -5   1  10        7.43        5.45      7.73 o 
  -4   1  10        1.55        3.19      7.76 o 
  -3   1  10      165.60      148.18     18.13 o 
  -2   1  10        9.47        9.13      6.75 o 
  -1   1  10       31.12       35.63     10.35 o 
   0   1  10      733.19      837.76     24.92 o 
   1   1  10        6.95        7.19      7.88 o 
   2   1  10        0.39        5.07      5.44 o 
   3   1  10      557.93      570.70     17.90 o 
   4   1  10      100.21       86.92     10.79 o 
   5   1  10        0.42        5.39      5.20 o 
   6   1  10      200.41      221.35     15.24 o 
   7   1  10       31.24       28.51     12.31 o 
   8   1  10       11.15        6.57      9.18 o 
   9   1  10       36.18       30.98     12.22 o 
  10   1  10        9.57       10.10     11.26 o 
  -9   2  10        7.76        8.86     15.01 o 
  -8   2  10       22.63       20.46     18.64 o 
  -7   2  10        3.81        1.32     10.35 o 
  -6   2  10        0.38        2.20      9.19 o 
  -5   2  10      167.45      171.89     28.91 o 
  -4   2  10       86.37       89.71     19.21 o 
  -3   2  10       20.73       24.43      8.42 o 
  -2   2  10       32.60       12.91      6.32 o 
  -1   2  10      385.31      440.47     20.56 o 
   0   2  10       89.34       84.05     11.87 o 
   1   2  10      183.62      157.84     15.63 o 
   2   2  10      173.26      239.46     15.09 o 
   3   2  10       33.72       34.61      7.82 o 
   4   2  10      260.51      259.34     15.08 o 
   5   2  10       17.91       15.83      7.35 o 
   6   2  10       22.29       16.46      9.82 o 
   7   2  10        1.08        5.44      7.72 o 
   8   2  10       87.37      125.49     19.23 o 
   9   2  10       17.63       17.63     13.12 o 
  10   2  10        1.55       17.70     13.28 o 
  -8   3  10        5.28        2.71      9.17 o 
  -7   3  10        4.19        2.92     11.08 o 
  -6   3  10      216.77      219.63     27.92 o 
  -5   3  10        5.94        3.76      7.40 o 
  -4   3  10       65.56       88.21     20.53 o 
  -3   3  10       97.06       81.89     17.81 o 
  -2   3  10        3.79       13.16     13.59 o 
  -1   3  10      105.27      117.90     19.12 o 
   0   3  10      516.28      631.12     34.68 o 
   1   3  10       18.33        5.68      8.15 o 
   2   3  10       76.41       66.69     12.32 o 
   3   3  10        5.90        9.94      7.15 o 
   4   3  10        0.23        3.35      3.79 o 
   5   3  10       18.86        7.69      6.78 o 
   6   3  10       94.85       61.08     12.33 o 
   7   3  10       97.13       96.16     11.52 o 
   8   3  10       41.45       45.20     10.99 o 
   9   3  10       27.30       24.43      9.95 o 
  10   3  10        9.00        9.30     10.63 o 
  -8   4  10        5.23        3.85      9.40 o 
  -7   4  10        3.59        3.73     12.65 o 
  -6   4  10       68.62       58.62     21.94 o 
  -5   4  10       52.84       56.52     21.27 o 
  -4   4  10       18.83       38.86     16.40 o 
  -3   4  10       25.10       26.18     14.61 o 
  -2   4  10        2.87        9.76      9.20 o 
  -1   4  10      131.85      112.33     19.83 o 
   0   4  10       41.02       28.19     13.73 o 
   1   4  10       37.62       26.33     10.01 o 
   2   4  10      206.75      280.76     35.06 o 
   3   4  10      115.82      100.40     16.11 o 
   4   4  10      153.05      119.57     22.65 o 
   5   4  10       65.24       43.24     13.93 o 
   6   4  10        0.25        3.51      5.45 o 
   7   4  10        4.94        3.73      6.30 o 
   8   4  10       99.59       99.38     15.18 o 
   9   4  10        1.59        7.14      8.25 o 
  10   4  10        8.39        5.96      7.78 o 
  -8   5  10        2.16        4.81     14.88 o 
  -7   5  10        0.63        6.17     10.54 o 
  -6   5  10       40.03       57.93     21.21 o 
  -5   5  10        4.16        3.49      9.64 o 
  -4   5  10        2.28        4.82      8.54 o 
  -3   5  10       71.75       68.70     19.97 o 
  -2   5  10        9.77        8.52     10.12 o 
  -1   5  10       18.04       12.06     12.92 o 
   0   5  10       50.91       52.91     12.81 o 
   1   5  10      313.64      352.35     21.97 o 
   2   5  10       75.14       63.70     12.69 o 
   3   5  10       79.64       48.10     20.25 o 
   4   5  10        0.27        6.03      9.27 o 
   5   5  10       23.30        4.36      9.09 o 
   6   5  10      118.43      120.34     25.70 o 
   7   5  10       29.69       53.13     22.86 o 
   8   5  10       12.54       12.94     11.34 o 
   9   5  10        0.41        5.83      6.10 o 
  10   5  10       19.97       17.26     10.38 o 
  -7   6  10        1.40        3.99      9.58 o 
  -6   6  10        0.14        7.25     12.60 o 
  -5   6  10       24.56       13.48     14.65 o 
  -4   6  10       68.66       83.32     20.70 o 
  -3   6  10       77.10      105.85     26.34 o 
  -2   6  10        1.63        6.74     11.05 o 
  -1   6  10       13.16        4.96     10.54 o 
   0   6  10        1.45        8.03      8.00 o 
   1   6  10       12.80       12.21      9.28 o 
   2   6  10      253.38      372.66     23.09 o 
   3   6  10        0.58        4.78      8.82 o 
   4   6  10        0.18        3.35      7.38 o 
   5   6  10      191.81      231.44     27.10 o 
   6   6  10       31.85       28.93     20.46 o 
   7   6  10       21.71       15.75     14.12 o 
   8   6  10       68.66       79.69     24.42 o 
   9   6  10        3.56        5.04      8.08 o 
  10   6  10        2.13        8.02     10.46 o 
  -7   7  10        0.04        4.54     11.13 o 
  -6   7  10        8.96        5.91     11.38 o 
  -5   7  10        4.10        6.57     13.59 o 
  -4   7  10        1.24        3.82     11.33 o 
  -3   7  10      150.12      223.65     27.63 o 
  -2   7  10       15.28        6.79      9.05 o 
  -1   7  10        9.05        1.88     10.90 o 
   0   7  10       51.01       53.03     15.81 o 
   1   7  10       35.44       15.97      8.47 o 
   2   7  10        4.01       24.99     15.01 o 
   3   7  10       89.20      108.86     22.88 o 
   4   7  10       74.82       58.69     18.94 o 
   5   7  10       57.13       91.29     24.79 o 
   6   7  10       12.48        6.69     12.88 o 
   7   7  10        0.79        6.84     11.47 o 
   8   7  10       27.40        5.70     17.39 o 
   9   7  10        1.05       12.68     19.79 o 
  -6   8  10        2.60        3.85     12.72 o 
  -5   8  10        2.24        2.94     10.18 o 
  -4   8  10       54.74       62.98     23.71 o 
  -3   8  10        3.22        6.60     11.94 o 
  -2   8  10        2.92        3.86      8.78 o 
  -1   8  10       42.54       42.93     19.13 o 
   0   8  10        1.06        6.20      7.84 o 
   1   8  10        9.93       21.32     12.29 o 
   2   8  10      129.89      139.64     23.79 o 
   3   8  10        0.12       10.75     10.37 o 
   4   8  10       11.42        9.85     13.25 o 
   5   8  10       46.47       41.52     17.17 o 
   6   8  10        5.44        4.92     13.12 o 
   7   8  10        9.85       12.42     16.47 o 
   8   8  10       70.71       56.84     23.48 o 
   9   8  10        2.62       11.07     18.09 o 
  -5   9  10        7.83        5.63     12.70 o 
  -4   9  10        0.76        5.04     11.45 o 
  -3   9  10       17.15        5.26     15.97 o 
  -2   9  10        0.98        0.99      8.46 o 
  -1   9  10       21.98       10.55      7.73 o 
   0   9  10       26.90       22.83     10.37 o 
   1   9  10        5.20        6.50      7.21 o 
   2   9  10        3.44        1.75      7.56 o 
   3   9  10        6.16        2.55     13.94 o 
   4   9  10        6.03        6.88     11.45 o 
   5   9  10        0.84        5.53     14.43 o 
   6   9  10       15.04        7.52     14.01 o 
   7   9  10       13.98       21.90     17.22 o 
   8   9  10        2.34        6.05     15.71 o 
  -4  10  10        6.30        6.21     14.89 o 
  -3  10  10        0.01        1.76      7.16 o 
  -2  10  10        1.63        6.29     12.85 o 
  -1  10  10        9.60       16.22     17.24 o 
   0  10  10       12.49       24.07     22.06 o 
   1  10  10        0.02        8.25     10.10 o 
   2  10  10       11.34       22.85     21.62 o 
   3  10  10       11.43        4.51     12.09 o 
   4  10  10        1.20        6.90     12.98 o 
   5  10  10       16.33       13.30     14.60 o 
   6  10  10        1.30        5.33     10.42 o 
   7  10  10        2.64        5.94     12.88 o 
  -2  11  10        0.41        1.49      9.60 o 
  -1  11  10       11.09       13.74     16.48 o 
   0  11  10        0.24        6.45     15.90 o 
   1  11  10        4.97       13.16     15.06 o 
   2  11  10        0.29        2.87     13.59 o 
   3  11  10        3.48        8.65     13.65 o 
   4  11  10        8.21        8.82     15.23 o 
   5  11  10        0.03        4.77     18.00 o 
  -1  -8  11        3.27       14.71     20.90 o 
   0  -8  11        0.19        7.45     16.80 o 
  -4  -7  11        5.66       17.02     19.97 o 
  -3  -7  11        8.63       12.07     15.00 o 
  -2  -7  11       13.36       13.69     17.40 o 
  -1  -7  11       49.66       39.02     21.08 o 
   0  -7  11        2.27        5.79     14.74 o 
   1  -7  11        1.78        6.48     12.16 o 
   2  -7  11        7.97        2.77      9.92 o 
   3  -7  11        3.90       14.70     20.75 o 
  -5  -6  11        7.90        8.77     12.76 o 
  -4  -6  11       13.52        8.23     16.17 o 
  -3  -6  11       18.16        6.46     12.58 o 
  -2  -6  11       40.16       33.62     11.40 o 
  -1  -6  11       52.39       51.55     21.45 o 
   0  -6  11       37.10       41.44     20.73 o 
   1  -6  11       16.96       10.60     11.41 o 
   2  -6  11        6.64        7.82     16.41 o 
   3  -6  11        6.38       10.02     17.34 o 
   4  -6  11        6.05       10.15     15.10 o 
   5  -6  11        9.98        8.96     14.46 o 
  -6  -5  11        7.80        3.80     13.41 o 
  -5  -5  11        0.65        1.80      9.91 o 
  -4  -5  11       46.82       24.82     17.98 o 
  -3  -5  11        0.56        4.44     10.86 o 
  -2  -5  11        2.57        3.63      7.34 o 
  -1  -5  11      144.41      169.46     15.18 o 
   0  -5  11        0.30        2.82      8.61 o 
   1  -5  11        0.83        5.11      9.82 o 
   2  -5  11       72.77       62.24     19.47 o 
   3  -5  11        0.55       17.98     14.71 o 
   4  -5  11        4.78       13.20     15.17 o 
   5  -5  11       24.60        8.00     12.12 o 
   6  -5  11       10.48       11.20     17.60 o 
  -7  -4  11       13.68        8.05     16.99 o 
  -6  -4  11      111.99      109.61     22.90 o 
  -5  -4  11        5.15        9.83     12.38 o 
  -4  -4  11        4.29        4.61      8.46 o 
  -3  -4  11       10.62       13.26     13.42 o 
  -2  -4  11       25.16       16.18      7.98 o 
  -1  -4  11       78.71       68.71     14.08 o 
   0  -4  11        1.69        2.66      4.91 o 
   1  -4  11      167.23      186.98     23.50 o 
   2  -4  11       76.95       60.98     21.51 o 
   3  -4  11       33.99       16.02     11.11 o 
   4  -4  11       11.27       14.38     19.48 o 
   5  -4  11        0.06        7.79     13.15 o 
   6  -4  11        0.00        7.28     13.68 o 
   7  -4  11       47.45       61.91     24.37 o 
  -7  -3  11       77.17       78.06     28.10 o 
  -6  -3  11        1.50        2.62      7.77 o 
  -5  -3  11       37.00       10.50     16.03 o 
  -4  -3  11      158.03      161.56     27.00 o 
  -3  -3  11        0.05        3.06      5.61 o 
  -2  -3  11        9.34        9.07      6.90 o 
  -1  -3  11       80.45       75.29     13.24 o 
   0  -3  11       18.07       13.78      8.94 o 
   1  -3  11       24.97       18.63     10.21 o 
   2  -3  11      285.19      349.83     29.06 o 
   3  -3  11       12.26        4.53     10.97 o 
   4  -3  11        3.78       12.50     15.19 o 
   5  -3  11       38.79       34.53     22.09 o 
   6  -3  11       27.89       18.43     16.38 o 
   7  -3  11       22.65       17.06     17.66 o 
   8  -3  11        0.11        6.10     11.96 o 
  -8  -2  11       10.69       21.64     17.11 o 
  -7  -2  11        8.47       18.19     20.78 o 
  -6  -2  11        4.62        4.13     11.21 o 
  -5  -2  11        1.08        4.19     10.55 o 
  -4  -2  11      351.71      396.24     30.35 o 
  -3  -2  11       25.06       26.33     10.33 o 
  -2  -2  11       64.79       48.62     13.31 o 
  -1  -2  11       11.17        6.84      6.18 o 
   0  -2  11       24.01        5.97      5.67 o 
   1  -2  11       83.56      109.50     14.63 o 
   2  -2  11        5.80        7.59      6.37 o 
   3  -2  11       56.77       34.62     19.52 o 
   4  -2  11      209.88      207.03     24.65 o 
   5  -2  11        0.07        2.04      7.36 o 
   6  -2  11        0.48        6.43     10.07 o 
   7  -2  11       17.94       16.03     17.07 o 
   8  -2  11        0.03        0.00      7.02 o 
  -8  -1  11        2.63        7.50     18.46 o 
  -7  -1  11       50.35       35.97     17.72 o 
  -6  -1  11       10.95       19.72     19.60 o 
  -5  -1  11        3.86        8.68     14.42 o 
  -4  -1  11      429.40      448.63     31.41 o 
  -3  -1  11        5.16        3.05      4.38 o 
  -2  -1  11       38.21       28.90     10.57 o 
  -1  -1  11       64.82       49.22     12.02 o 
   0  -1  11        0.09        3.48      4.72 o 
   1  -1  11        8.27        4.31      5.19 o 
   2  -1  11       70.83       68.01     12.97 o 
   3  -1  11        1.16        3.49      5.81 o 
   4  -1  11      389.70      506.57     33.76 o 
   5  -1  11       15.39       16.68     14.74 o 
   6  -1  11       10.82       14.22     13.62 o 
   7  -1  11        1.00        2.12      9.09 o 
   8  -1  11        0.06        5.38     14.44 o 
   9  -1  11        8.95        8.88     15.66 o 
  -8   0  11        1.35        6.04     12.97 o 
  -7   0  11       10.09        4.11     15.43 o 
  -6   0  11       27.09       21.36     16.69 o 
  -5   0  11      112.98       98.05     20.00 o 
  -4   0  11       62.30       46.58     17.21 o 
  -3   0  11       39.88       35.14     10.43 o 
  -2   0  11       54.20       46.76     11.78 o 
  -1   0  11       74.97       71.44     12.90 o 
   0   0  11        0.13        4.08      6.08 o 
   1   0  11       80.75       72.30     13.49 o 
   2   0  11       11.12        7.53      6.02 o 
   3   0  11        6.75        6.44      6.69 o 
   4   0  11      419.06      511.50     21.32 o 
   5   0  11       19.15        7.38      9.33 o 
   6   0  11        0.13        3.44      5.88 o 
   7   0  11       40.34       23.71     12.19 o 
   8   0  11        1.70       10.00     10.72 o 
   9   0  11        0.61        4.69      8.97 o 
  -8   1  11        6.12        1.76     13.77 o 
  -7   1  11       24.16       16.73     13.71 o 
  -6   1  11        1.82        3.58      9.99 o 
  -5   1  11        1.71        0.40      6.57 o 
  -4   1  11      132.07      134.57     26.93 o 
  -3   1  11       19.96       28.29     10.04 o 
  -2   1  11        1.43        5.74      6.58 o 
  -1   1  11      473.30      541.54     29.99 o 
   0   1  11       50.52       47.10     12.04 o 
   1   1  11       10.44       11.71      7.75 o 
   2   1  11       75.21       51.52     11.72 o 
   3   1  11      314.12      340.85     20.32 o 
   4   1  11      228.57      241.33     14.69 o 
   5   1  11      132.48       96.75     12.08 o 
   6   1  11       96.37      104.62     12.32 o 
   7   1  11       42.07       45.04     14.83 o 
   8   1  11        0.08        4.02      7.56 o 
   9   1  11        1.39        8.84     11.40 o 
  -8   2  11        3.42        5.59     15.02 o 
  -7   2  11        6.50       10.98     18.79 o 
  -6   2  11       70.00       38.07     18.03 o 
  -5   2  11      112.17      126.63     25.69 o 
  -4   2  11        2.79        2.45      7.96 o 
  -3   2  11        0.20        4.18      5.62 o 
  -2   2  11      198.46      208.40     15.65 o 
  -1   2  11      130.25      129.89     14.28 o 
   0   2  11        6.77        8.96      6.50 o 
   1   2  11      304.89      343.89     72.40 o 
   2   2  11       10.35        9.19      8.78 o 
   3   2  11       16.72       12.67      6.43 o 
   4   2  11      245.39      259.20     16.22 o 
   5   2  11        0.87        4.51      5.59 o 
   6   2  11        7.45        5.59      4.98 o 
   7   2  11      251.96      271.54     15.40 o 
   8   2  11       20.77       21.58     15.12 o 
   9   2  11        0.88        8.32     11.32 o 
  10   2  11       15.48       11.17     13.17 o 
  -8   3  11        1.03        7.11     14.48 o 
  -7   3  11       38.70       33.91     16.11 o 
  -6   3  11        4.41        4.36     11.36 o 
  -5   3  11        0.06        0.62      6.92 o 
  -4   3  11       34.46       15.06     10.32 o 
  -3   3  11       40.90       57.08     21.20 o 
  -2   3  11       66.83       74.79     19.58 o 
  -1   3  11       67.19       61.26     18.82 o 
   0   3  11       40.61       36.12     14.28 o 
   1   3  11      300.18      267.02     26.15 o 
   2   3  11      933.19     1086.19     38.58 o 
   3   3  11        2.01        4.92      5.45 o 
   4   3  11        5.14        4.83      4.08 o 
   5   3  11       11.18       14.41      7.67 o 
   6   3  11      161.17      205.14     15.54 o 
   7   3  11       25.13       20.28     11.22 o 
   8   3  11        2.24        2.07      8.06 o 
   9   3  11        3.34        8.40      9.95 o 
  10   3  11        1.88        6.61     10.50 o 
  -7   4  11       14.59        5.88     11.54 o 
  -6   4  11       23.98       25.94     16.42 o 
  -5   4  11       77.12      102.83     21.85 o 
  -4   4  11        0.10        2.06      7.64 o 
  -3   4  11        0.24        4.61     11.33 o 
  -2   4  11       25.02        6.89      7.24 o 
  -1   4  11       22.89       14.67     13.80 o 
   0   4  11        2.56        3.99      7.91 o 
   1   4  11      293.18      370.98     30.48 o 
   2   4  11      135.58      147.58     16.35 o 
   3   4  11       54.40       49.51     14.49 o 
   4   4  11       64.61       44.85     25.44 o 
   5   4  11        1.70       14.01     12.45 o 
   6   4  11       30.71       31.66     14.42 o 
   7   4  11       83.32       76.19     24.06 o 
   8   4  11        1.94        6.20      7.76 o 
   9   4  11        5.45        7.48      9.97 o 
  -7   5  11       10.72       11.04     13.46 o 
  -6   5  11        0.08        2.18     10.02 o 
  -5   5  11        4.90       15.75     16.65 o 
  -4   5  11       59.90       67.99     19.97 o 
  -3   5  11        2.83       11.20     10.46 o 
  -2   5  11       23.24       22.15     12.79 o 
  -1   5  11       23.33       16.23     14.76 o 
   0   5  11       24.67       22.79     17.45 o 
   1   5  11        0.47        5.47      6.94 o 
   2   5  11       85.71       78.78     15.26 o 
   3   5  11       65.03       87.83     16.17 o 
   4   5  11       41.98       21.31     20.67 o 
   5   5  11       15.24       16.91     15.14 o 
   6   5  11       69.67       87.58     25.62 o 
   7   5  11        0.52        2.62      5.68 o 
   8   5  11        0.19       13.72     11.50 o 
   9   5  11       26.78       25.14     14.05 o 
  -6   6  11        0.73        3.61     10.20 o 
  -5   6  11       37.89       41.00     20.44 o 
  -4   6  11        3.24        9.32     11.76 o 
  -3   6  11       29.18       35.49     20.18 o 
  -2   6  11      125.43      158.87     25.69 o 
  -1   6  11       98.91       98.85     26.54 o 
   0   6  11       88.75       81.02     25.07 o 
   1   6  11       35.82       37.22     12.68 o 
   2   6  11        1.85        5.29      6.22 o 
   3   6  11        0.36       11.94      9.44 o 
   4   6  11      162.93      230.49     32.15 o 
   5   6  11        0.36        5.48      7.35 o 
   6   6  11       19.93       22.33     21.06 o 
   7   6  11        1.09        1.60      7.99 o 
   8   6  11        1.00        9.04     10.98 o 
   9   6  11       18.24       17.68     13.49 o 
  -6   7  11        1.85        4.66     12.74 o 
  -5   7  11        0.36        3.46      9.60 o 
  -4   7  11       54.75       62.63     24.28 o 
  -3   7  11       11.81       13.05     15.80 o 
  -2   7  11        9.41        2.33     10.69 o 
  -1   7  11       51.09       11.54     11.85 o 
   0   7  11        0.37        3.51      6.76 o 
   1   7  11        0.35        3.94      6.34 o 
   2   7  11       37.43       26.71     11.47 o 
   3   7  11      135.85      144.91     16.22 o 
   4   7  11       57.47       41.25     20.55 o 
   5   7  11       24.66       19.05     16.81 o 
   6   7  11       74.15       74.47     25.84 o 
   7   7  11       40.77       21.78     18.80 o 
   8   7  11       39.63       25.08     19.68 o 
   9   7  11       30.24       23.98     11.30 o 
  -5   8  11       21.03       15.53     15.92 o 
  -4   8  11        2.02        8.69     13.75 o 
  -3   8  11        1.54        8.40     14.47 o 
  -2   8  11       16.04       32.30     19.43 o 
  -1   8  11        1.39        4.07     10.78 o 
   0   8  11        0.25        4.19      6.73 o 
   1   8  11        4.36       12.44      9.20 o 
   2   8  11        6.61       10.79      8.14 o 
   3   8  11       11.91        9.24     15.61 o 
   4   8  11      142.20      156.89     28.98 o 
   5   8  11        3.10        8.24     13.83 o 
   6   8  11        4.84       10.44     17.15 o 
   7   8  11       15.25       12.64     20.16 o 
   8   8  11        0.14       11.32     20.68 o 
  -4   9  11        0.64        2.16      8.37 o 
  -3   9  11       21.65       28.25     22.04 o 
  -2   9  11        4.68       15.13     18.84 o 
  -1   9  11        5.36       10.13     14.72 o 
   0   9  11        4.76        5.46      8.33 o 
   1   9  11        5.28        4.82      6.91 o 
   2   9  11        7.02       13.34     11.69 o 
   3   9  11       25.43       25.30     21.12 o 
   4   9  11        1.04        2.73     11.62 o 
   5   9  11        0.34        9.18     20.06 o 
   6   9  11       28.88       34.63     23.70 o 
   7   9  11        2.86       10.37     18.57 o 
  -3  10  11        0.44        6.64     11.88 o 
  -2  10  11        7.20        6.10     13.49 o 
  -1  10  11        0.00        4.84     11.19 o 
   0  10  11        4.16       19.12     18.82 o 
   1  10  11       22.37       13.77     11.92 o 
   2  10  11        1.19        5.94     10.03 o 
   3  10  11        4.20        3.13     11.78 o 
   4  10  11        6.78        9.01     17.13 o 
   5  10  11        2.78        6.95     14.94 o 
   6  10  11        8.54        5.88     16.45 o 
   0  11  11        3.87        8.50     17.47 o 
   1  11  11        1.35        7.08     16.85 o 
   2  11  11        4.81       17.23     13.49 o 
   3  11  11        3.69       10.47     16.98 o 
   4  11  11        0.10       12.99     18.42 o 
  -1  -7  12        1.36        4.71     13.65 o 
   0  -7  12        1.46        7.63     13.58 o 
  -4  -6  12        0.05        8.49     19.27 o 
  -3  -6  12       19.78       17.60     18.73 o 
  -2  -6  12        4.93        6.26      8.92 o 
  -1  -6  12        0.63        6.71     12.65 o 
   0  -6  12       22.22       14.62     16.18 o 
   1  -6  12        0.62        2.45      9.76 o 
   2  -6  12        1.88        8.69     12.15 o 
   3  -6  12        9.66        8.50     16.72 o 
  -5  -5  12       11.56       15.04     20.95 o 
  -4  -5  12       24.82       26.68     23.40 o 
  -3  -5  12       27.11       40.60     17.29 o 
  -2  -5  12       29.77       23.54     11.20 o 
  -1  -5  12        0.24        8.89     10.43 o 
   0  -5  12       48.66        7.41     10.26 o 
   1  -5  12        5.79        9.53     16.30 o 
   2  -5  12        2.85        5.57     10.42 o 
   3  -5  12        2.93        5.86     12.05 o 
   4  -5  12        1.82       15.20     15.28 o 
   5  -5  12       12.18        7.42     14.42 o 
  -6  -4  12       41.98       25.90     20.02 o 
  -5  -4  12        5.49        4.59     12.83 o 
  -4  -4  12        0.29        3.50     13.75 o 
  -3  -4  12       75.38       93.06     25.84 o 
  -2  -4  12        3.99        7.84      8.61 o 
  -1  -4  12        5.57        4.99      8.57 o 
   0  -4  12      206.84      246.07     19.55 o 
   1  -4  12        0.93        4.09     12.34 o 
   2  -4  12        0.34        4.60     10.96 o 
   3  -4  12       16.41        5.69     14.52 o 
   4  -4  12        3.98        3.13     10.82 o 
   5  -4  12        1.27        3.10     11.03 o 
   6  -4  12       12.73       12.44     13.99 o 
  -6  -3  12       11.97       17.01     20.31 o 
  -5  -3  12       43.40       49.40     20.51 o 
  -4  -3  12        1.76        3.92     13.21 o 
  -3  -3  12        9.56        6.18     12.44 o 
  -2  -3  12       27.93       31.60     14.55 o 
  -1  -3  12       34.27       37.56     12.01 o 
   0  -3  12      116.62      113.57     18.00 o 
   1  -3  12       59.26       60.15     15.51 o 
   2  -3  12       34.90       37.12     23.48 o 
   3  -3  12       18.89        8.86     12.67 o 
   4  -3  12        2.19        6.18     11.77 o 
   5  -3  12       14.75       36.13     24.82 o 
   6  -3  12        1.32        9.84     16.87 o 
   7  -3  12        0.14        7.61     13.46 o 
  -7  -2  12        3.10        8.46     16.49 o 
  -6  -2  12       31.28       28.55     19.52 o 
  -5  -2  12       22.34       12.41     14.78 o 
  -4  -2  12       29.69       18.53     14.24 o 
  -3  -2  12       91.35       71.58     20.00 o 
  -2  -2  12        0.17        2.96      6.07 o 
  -1  -2  12       46.27       32.04     11.42 o 
   0  -2  12      200.06      215.99     19.96 o 
   1  -2  12       21.93        5.50      7.63 o 
   2  -2  12        0.14        1.93      4.30 o 
   3  -2  12      154.88      210.18     27.46 o 
   4  -2  12       10.29       24.31     19.05 o 
   5  -2  12        0.42        3.23     14.35 o 
   6  -2  12       30.60        6.05     10.80 o 
   7  -2  12        4.40        1.54     10.75 o 
  -7  -1  12        8.65       12.61     18.62 o 
  -6  -1  12       12.87       27.94     24.13 o 
  -5  -1  12       63.06       54.66     18.50 o 
  -4  -1  12        1.21        6.09      7.10 o 
  -3  -1  12       21.97       26.10     15.51 o 
  -2  -1  12       92.53       89.86     13.49 o 
  -1  -1  12       18.82       19.04      9.36 o 
   0  -1  12       59.06       41.80     12.87 o 
   1  -1  12       49.49       29.95     11.59 o 
   2  -1  12       56.58       64.71     15.10 o 
   3  -1  12      135.91      139.34     16.03 o 
   4  -1  12        0.21       15.62     15.23 o 
   5  -1  12       29.92       19.38     18.90 o 
   6  -1  12       10.10       12.02     16.04 o 
   7  -1  12        1.03        5.65     12.24 o 
   8  -1  12        9.03        6.66     10.86 o 
  -7   0  12        0.01        1.77     11.77 o 
  -6   0  12       99.51      100.13     23.98 o 
  -5   0  12        7.80        2.26      8.53 o 
  -4   0  12        0.49        2.92      9.73 o 
  -3   0  12      155.45      129.68     28.20 o 
  -2   0  12       49.10       29.87     11.73 o 
  -1   0  12       83.82       54.36     12.46 o 
   0   0  12       97.30       91.29     14.75 o 
   1   0  12       15.39        8.79      5.62 o 
   2   0  12       48.85       31.47     11.65 o 
   3   0  12      140.72      170.36     17.61 o 
   4   0  12        0.82        5.34      7.30 o 
   5   0  12        1.06       10.65     15.14 o 
   6   0  12       46.98       28.58     16.83 o 
   7   0  12        0.41        1.63      7.93 o 
   8   0  12        6.97        5.99      9.43 o 
  -7   1  12        8.28        3.80     10.93 o 
  -6   1  12        4.94       19.76     18.17 o 
  -5   1  12       33.39       17.28     16.25 o 
  -4   1  12       54.72       46.88     19.12 o 
  -3   1  12       28.29       36.89     12.62 o 
  -2   1  12      136.24      141.83     14.98 o 
  -1   1  12       35.60       17.66      9.83 o 
   0   1  12      119.66       88.07     15.87 o 
   1   1  12        0.25        3.00      5.71 o 
   2   1  12      177.96      201.71     17.85 o 
   3   1  12        9.73        5.43      6.57 o 
   4   1  12       10.74        5.85      7.73 o 
   5   1  12       61.88       79.73     28.44 o 
   6   1  12        0.16        5.71      8.55 o 
   7   1  12       18.27       18.29     12.80 o 
   8   1  12       44.05       14.51     12.22 o 
   9   1  12        3.98        3.92     10.06 o 
  -7   2  12        6.68       10.75     17.51 o 
  -6   2  12       39.32       31.82     18.09 o 
  -5   2  12        0.17        5.84     14.11 o 
  -4   2  12        0.15        1.63      7.77 o 
  -3   2  12       93.72       91.87     16.93 o 
  -2   2  12        0.54        3.08      5.96 o 
  -1   2  12        5.84        4.32      5.55 o 
   0   2  12      202.86      205.35     15.72 o 
   1   2  12       27.79       15.50     10.06 o 
   2   2  12       16.52        5.52      6.56 o 
   3   2  12      111.97       73.78     21.40 o 
   4   2  12       41.51       46.89     10.52 o 
   5   2  12       16.02       14.95      8.08 o 
   6   2  12       78.95       84.19     14.08 o 
   7   2  12        1.39        3.91      7.77 o 
   8   2  12       11.48        8.24     10.86 o 
   9   2  12        3.80        4.93      9.44 o 
  -7   3  12        0.05        7.89     14.83 o 
  -6   3  12        4.38       12.94     15.66 o 
  -5   3  12        8.91        3.06      8.44 o 
  -4   3  12       14.49       19.03     15.36 o 
  -3   3  12        4.66        3.94      6.00 o 
  -2   3  12       41.64       24.80      9.67 o 
  -1   3  12       82.67       90.44     24.31 o 
   0   3  12       54.77       73.94     16.69 o 
   1   3  12       15.68        8.01      7.02 o 
   2   3  12      273.17      332.80     21.09 o 
   3   3  12        0.20        6.71      5.95 o 
   4   3  12        0.05        3.86      4.66 o 
   5   3  12      157.48      171.84     14.69 o 
   6   3  12        1.00        4.88      6.77 o 
   7   3  12        0.40        6.22      7.25 o 
   8   3  12       45.90       28.95     13.07 o 
   9   3  12        5.52        6.38     10.10 o 
  -7   4  12        0.56        2.80      8.77 o 
  -6   4  12       25.79       19.56     13.73 o 
  -5   4  12        1.55        7.08     14.34 o 
  -4   4  12        0.15        1.87      8.90 o 
  -3   4  12       36.15       44.34     24.10 o 
  -2   4  12        5.76       12.72     13.42 o 
  -1   4  12       57.77       76.86     22.12 o 
   0   4  12      315.47      316.71     30.75 o 
   1   4  12       17.22       13.09     12.49 o 
   2   4  12       39.65       18.85      9.49 o 
   3   4  12       19.44       11.44     14.06 o 
   4   4  12        2.72        6.59      5.35 o 
   5   4  12       46.36       32.53     10.26 o 
   6   4  12       14.83       16.51      8.91 o 
   7   4  12       24.70       31.77     14.52 o 
   8   4  12       16.20       20.22     15.38 o 
   9   4  12       13.04        9.77     10.37 o 
  -6   5  12        1.99        1.64      7.54 o 
  -5   5  12       12.07        8.01     12.68 o 
  -4   5  12        3.99       22.46     16.99 o 
  -3   5  12        0.30        5.50     16.16 o 
  -2   5  12       18.48       18.40     13.88 o 
  -1   5  12      261.80      412.08     34.00 o 
   0   5  12      206.01      197.40     27.20 o 
   1   5  12       83.52       54.07     24.08 o 
   2   5  12       69.19       56.39     12.51 o 
   3   5  12        5.20        7.11      6.81 o 
   4   5  12        5.94        6.76      6.61 o 
   5   5  12       57.40       45.60     11.88 o 
   6   5  12        0.01        5.46      8.72 o 
   7   5  12        1.69        6.11     10.45 o 
   8   5  12       18.84       15.54     12.22 o 
   9   5  12        1.47        8.08     12.65 o 
  -6   6  12       11.48        9.92     13.06 o 
  -5   6  12        0.24        1.61      6.67 o 
  -4   6  12        3.69        4.12     14.44 o 
  -3   6  12       39.34       38.95     15.91 o 
  -2   6  12       15.08       15.68     18.40 o 
  -1   6  12       40.07       24.61     15.62 o 
   0   6  12        8.85       17.84     16.58 o 
   1   6  12       13.88       11.48      9.43 o 
   2   6  12       29.74       19.57     12.09 o 
   3   6  12      127.27      161.81     19.42 o 
   4   6  12       13.62       14.02     13.17 o 
   5   6  12        5.78       16.72     14.29 o 
   6   6  12       29.74       10.07     15.97 o 
   7   6  12       43.82       35.24     15.08 o 
   8   6  12        0.52        6.38     11.08 o 
  -5   7  12        4.99        4.31     10.24 o 
  -4   7  12        5.17        7.88     15.67 o 
  -3   7  12       17.58       13.72     17.56 o 
  -2   7  12       89.33       89.86     23.15 o 
  -1   7  12        4.24        5.13     11.96 o 
   0   7  12       21.15        7.05     11.64 o 
   1   7  12        4.08        5.19      6.79 o 
   2   7  12       79.52       99.22     19.74 o 
   3   7  12       13.23        8.78      8.60 o 
   4   7  12        0.25        8.60      9.67 o 
   5   7  12       56.98       22.08     12.09 o 
   6   7  12        4.02        9.10     13.93 o 
   7   7  12        0.05        4.40     14.40 o 
   8   7  12        9.14        6.90     18.05 o 
  -4   8  12        0.90        1.84     10.99 o 
  -3   8  12       12.25        8.15     15.91 o 
  -2   8  12        0.78        4.93     17.37 o 
  -1   8  12        8.88        4.62      9.76 o 
   0   8  12        8.13       13.64     16.00 o 
   1   8  12        2.53        7.85      9.00 o 
   2   8  12        9.78        5.60     10.07 o 
   3   8  12       25.30       19.44     11.71 o 
   4   8  12       15.81       19.24     18.41 o 
   5   8  12        7.54        7.38     12.77 o 
   6   8  12        4.67        8.32     18.16 o 
   7   8  12        5.30        4.53     16.12 o 
  -3   9  12        2.85        2.00     14.42 o 
  -2   9  12        1.85        3.75     11.42 o 
  -1   9  12        4.69       13.56     16.49 o 
   0   9  12        1.25        8.89     10.76 o 
   1   9  12        0.05        9.09     11.82 o 
   2   9  12       44.70       31.77     14.78 o 
   3   9  12        1.51       11.81     12.35 o 
   4   9  12        0.43        6.21     13.36 o 
   5   9  12       23.06        8.29     10.56 o 
   6   9  12        0.15       19.78     20.87 o 
  -1  10  12        0.06        4.51     14.83 o 
   0  10  12        5.21       13.83     19.49 o 
   1  10  12        0.87        5.52      9.23 o 
   2  10  12       11.42        3.94      7.67 o 
   3  10  12        1.07       13.94     12.67 o 
   4  10  12        5.20        4.23     10.46 o 
   5  10  12        4.03       10.95     18.27 o 
  -3  -5  13        0.40        3.18     10.12 o 
  -2  -5  13       13.53       13.48     16.37 o 
  -1  -5  13        1.90        5.39     12.70 o 
   0  -5  13       20.10       12.25     17.34 o 
   1  -5  13       17.73        5.87     15.25 o 
   2  -5  13        1.29        2.45      8.52 o 
   3  -5  13        0.05        3.82     12.69 o 
  -4  -4  13        8.85       12.35     15.43 o 
  -3  -4  13       13.16        6.72     18.04 o 
  -2  -4  13        8.13        5.04      6.32 o 
  -1  -4  13       29.64       39.06     19.08 o 
   0  -4  13        8.34       11.93     18.25 o 
   1  -4  13       14.27        5.36      8.19 o 
   2  -4  13        8.86        6.13     16.24 o 
   3  -4  13        2.56        9.21     15.37 o 
   4  -4  13        0.24        0.82      8.75 o 
   5  -4  13        5.21       10.78     13.22 o 
  -5  -3  13        2.58        3.71     11.10 o 
  -4  -3  13       29.72       24.31     15.76 o 
  -3  -3  13        0.13       16.90     18.13 o 
  -2  -3  13       58.31       38.59     16.13 o 
  -1  -3  13        6.12       10.44     11.17 o 
   0  -3  13       10.80       14.50      9.42 o 
   1  -3  13       25.89       16.40     15.53 o 
   2  -3  13        9.75       11.07     14.81 o 
   3  -3  13        2.46        4.27     14.84 o 
   4  -3  13       32.51        9.87     12.63 o 
   5  -3  13        9.62        3.63     12.10 o 
   6  -3  13        0.04        5.61     13.62 o 
  -5  -2  13        9.52        6.73     10.05 o 
  -4  -2  13      147.30      173.10     31.24 o 
  -3  -2  13       26.51       39.42     17.91 o 
  -2  -2  13        7.88        6.99      8.16 o 
  -1  -2  13       34.35       33.84     13.37 o 
   0  -2  13       21.55       19.52     11.41 o 
   1  -2  13       17.35       14.78      8.06 o 
   2  -2  13       17.89       33.26     21.62 o 
   3  -2  13       15.29        4.51     10.05 o 
   4  -2  13       70.29       48.86     23.00 o 
   5  -2  13       13.88       12.63     16.62 o 
   6  -2  13        0.09       13.18     18.13 o 
  -6  -1  13       16.07       11.97     12.70 o 
  -5  -1  13        1.55        9.51     16.06 o 
  -4  -1  13       57.98       35.77     18.60 o 
  -3  -1  13        2.63        5.31     12.73 o 
  -2  -1  13       89.17       78.00     14.62 o 
  -1  -1  13        2.69        3.01      5.60 o 
   0  -1  13        4.33        3.47      5.84 o 
   1  -1  13       77.07       80.22     15.37 o 
   2  -1  13       22.31       18.67      8.68 o 
   3  -1  13       20.87        7.24     11.64 o 
   4  -1  13      182.53      193.88     29.15 o 
   5  -1  13       65.21       40.22     19.70 o 
   6  -1  13        2.13        9.40     17.78 o 
   7  -1  13        6.67        6.85     15.29 o 
  -6   0  13        0.31        7.04     15.17 o 
  -5   0  13       17.10       33.19     17.44 o 
  -4   0  13       57.12       60.31     22.86 o 
  -3   0  13        0.80        2.38      9.08 o 
  -2   0  13       24.77       15.34      9.47 o 
  -1   0  13       60.64       33.39     12.15 o 
   0   0  13        4.31        5.84      5.80 o 
   1   0  13       51.98       48.18     14.22 o 
   2   0  13       30.93       14.97      8.48 o 
   3   0  13       25.21       21.44     10.59 o 
   4   0  13       44.94       28.35     20.28 o 
   5   0  13       14.94        9.07     13.89 o 
   6   0  13        7.52       10.79     17.62 o 
   7   0  13        0.34        4.96     14.45 o 
  -6   1  13        3.11        8.41     15.16 o 
  -5   1  13       38.14       29.74     17.31 o 
  -4   1  13       61.12       49.76     19.81 o 
  -3   1  13       26.55        5.50      7.86 o 
  -2   1  13       62.97       72.76     14.39 o 
  -1   1  13       10.69        3.63      6.98 o 
   0   1  13       13.90        3.60      5.41 o 
   1   1  13      136.48      135.41     16.80 o 
   2   1  13        0.05        5.47      7.45 o 
   3   1  13       29.62       16.69      9.56 o 
   4   1  13      126.75      148.15     17.87 o 
   5   1  13        3.05        2.00      9.99 o 
   6   1  13        1.84        2.41     10.65 o 
   7   1  13       16.09       12.99     11.72 o 
   8   1  13        2.13        3.44      9.07 o 
  -6   2  13        1.25        8.64     13.50 o 
  -5   2  13       23.33       16.45     14.37 o 
  -4   2  13       76.02       87.96     23.05 o 
  -3   2  13        3.49        8.22     11.38 o 
  -2   2  13        0.15        4.67      8.12 o 
  -1   2  13      100.35      103.13     15.73 o 
   0   2  13        8.19        6.46      6.58 o 
   1   2  13       19.64       10.80      9.98 o 
   2   2  13       15.30        9.84      8.52 o 
   3   2  13       47.89       47.11     13.38 o 
   4   2  13       12.74       20.58     10.73 o 
   5   2  13       44.42       35.34     11.68 o 
   6   2  13       27.16       24.53     12.32 o 
   7   2  13        6.30        6.51      8.15 o 
   8   2  13        0.05        1.43      6.26 o 
  -6   3  13       22.48        9.65     16.77 o 
  -5   3  13       47.18       55.20     21.88 o 
  -4   3  13        0.08        8.55     14.71 o 
  -3   3  13       23.56       17.59     17.16 o 
  -2   3  13      101.82      123.19     25.07 o 
  -1   3  13       11.04       12.21      9.41 o 
   0   3  13        6.25        4.77      6.16 o 
   1   3  13       64.55       71.54     16.45 o 
   2   3  13        4.13        4.53      6.47 o 
   3   3  13       21.83        9.65      8.54 o 
   4   3  13        7.95        6.31      5.71 o 
   5   3  13        0.74        5.99      7.62 o 
   6   3  13        4.52       11.91      8.77 o 
   7   3  13       35.14       28.80     11.65 o 
   8   3  13        3.32        8.70     11.68 o 
  -6   4  13        0.83       11.28     13.74 o 
  -5   4  13        1.25        8.07     16.44 o 
  -4   4  13        0.34        8.56     19.95 o 
  -3   4  13        6.73        6.28     18.01 o 
  -2   4  13        5.89        8.79     16.27 o 
  -1   4  13       71.53       51.86     25.19 o 
   0   4  13       27.54       22.01     15.28 o 
   1   4  13       49.29       18.73     13.15 o 
   2   4  13       11.56       10.54      8.72 o 
   3   4  13       51.78       43.53     12.56 o 
   4   4  13        6.30       16.16      9.84 o 
   5   4  13       41.26       20.88      9.65 o 
   6   4  13       65.14       63.76     16.83 o 
   7   4  13       18.89       11.38     10.04 o 
   8   4  13        3.93        7.59     11.81 o 
  -5   5  13        2.72        3.77     11.29 o 
  -4   5  13        0.27        2.61      9.62 o 
  -3   5  13        0.01        3.80     13.72 o 
  -2   5  13       40.79       46.37     19.44 o 
  -1   5  13        0.37        5.48      7.66 o 
   0   5  13       18.77       10.05     14.45 o 
   1   5  13      113.85      121.20     28.81 o 
   2   5  13        0.27        0.92      5.35 o 
   3   5  13        8.64        7.39      8.14 o 
   4   5  13        4.75        6.00      7.92 o 
   5   5  13        2.55        8.20      7.79 o 
   6   5  13        6.52        6.89      9.27 o 
   7   5  13       63.50       72.83     18.36 o 
   8   5  13        0.04        5.25     11.30 o 
  -5   6  13        0.03        8.97     16.78 o 
  -4   6  13        5.43        6.94     16.39 o 
  -3   6  13        3.99        7.19     16.70 o 
  -2   6  13       39.97       67.08     24.60 o 
  -1   6  13       29.75       23.26     16.44 o 
   0   6  13       36.83       35.99     16.66 o 
   1   6  13       23.64        9.12     10.43 o 
   2   6  13       11.08        9.70     10.05 o 
   3   6  13       10.71        6.50     10.10 o 
   4   6  13        2.77        9.92      9.18 o 
   5   6  13        4.15       11.09      8.90 o 
   6   6  13       32.79       13.33      6.58 o 
   7   6  13        0.98        8.41     11.92 o 
  -4   7  13        1.62       13.07     19.56 o 
  -3   7  13        0.14        8.63     14.70 o 
  -2   7  13       78.58       86.23     20.82 o 
  -1   7  13        2.70        6.75     12.29 o 
   0   7  13        0.17        9.02     16.58 o 
   1   7  13       38.96       17.71     16.17 o 
   2   7  13        0.46        5.74      9.93 o 
   3   7  13        4.87        9.06     10.25 o 
   4   7  13       27.16       22.52     12.33 o 
   5   7  13        0.11       10.04     11.07 o 
   6   7  13        0.11        4.96     15.62 o 
   7   7  13        2.52        8.85     15.36 o 
  -3   8  13        0.72        5.92     16.85 o 
  -2   8  13        0.26       13.29     17.58 o 
  -1   8  13       23.24        4.38     13.40 o 
   0   8  13       20.42       13.62     17.65 o 
   1   8  13        4.77       11.24     11.88 o 
   2   8  13        4.04        6.50      8.55 o 
   3   8  13       33.30       30.15     14.73 o 
   4   8  13        2.09        9.31      9.01 o 
   5   8  13       10.91        8.08     10.73 o 
   6   8  13       14.63       17.83     22.07 o 
  -1   9  13        0.01        8.18     15.40 o 
   0   9  13        0.07       14.64     18.03 o 
   1   9  13       12.99       11.33     15.67 o 
   2   9  13        1.19        7.89     11.19 o 
   3   9  13       14.37       14.31     13.57 o 
   4   9  13        1.54       12.60     13.12 o 
   5   9  13        0.02       11.56     18.54 o 
  -2  -4  14       17.75       31.68     19.63 o 
  -1  -4  14        1.34        3.69     11.62 o 
   0  -4  14        3.34        7.30     14.35 o 
   1  -4  14        1.52       14.22     18.14 o 
   2  -4  14        4.48        7.46     14.03 o 
  -3  -3  14       70.27       52.41     21.68 o 
  -2  -3  14        0.12        3.25     10.55 o 
  -1  -3  14        0.01        6.74     10.11 o 
   0  -3  14       36.69       27.70     11.47 o 
   1  -3  14        4.78        6.02     17.96 o 
   2  -3  14        0.18        5.20     14.36 o 
   3  -3  14        4.14        3.44     13.66 o 
   4  -3  14        0.40        8.42     16.09 o 
  -4  -2  14       15.27        4.59     15.17 o 
  -3  -2  14       53.68       17.78     16.83 o 
  -2  -2  14        2.85        8.37     14.09 o 
  -1  -2  14       38.77       29.32     13.11 o 
   0  -2  14       10.56       10.33     10.34 o 
   1  -2  14       16.45        7.99      8.83 o 
   2  -2  14        0.54       12.85     16.76 o 
   3  -2  14        1.67        2.17     11.36 o 
   4  -2  14       30.42       14.18     17.01 o 
   5  -2  14       82.59       92.34     27.66 o 
  -4  -1  14        8.64        2.23     10.29 o 
  -3  -1  14       37.25       29.24     18.15 o 
  -2  -1  14        1.29        2.93     10.32 o 
  -1  -1  14        6.55        7.41     10.17 o 
   0  -1  14       52.25       46.30     15.05 o 
   1  -1  14        0.04        5.62      6.40 o 
   2  -1  14        1.09        9.54      9.54 o 
   3  -1  14        2.95        8.58     15.63 o 
   4  -1  14       17.34        4.40     13.69 o 
   5  -1  14       18.19       12.77     16.50 o 
   6  -1  14        0.28       14.67     18.91 o 
  -5   0  14       13.21       19.29     15.40 o 
  -4   0  14        1.71       10.50     16.73 o 
  -3   0  14        1.91        1.23      8.42 o 
  -2   0  14        3.40        2.77      6.75 o 
  -1   0  14       28.88       19.45      9.92 o 
   0   0  14       16.89        8.71      9.26 o 
   1   0  14        0.47        4.63      9.64 o 
   2   0  14        9.31       14.40     10.45 o 
   3   0  14       14.40       13.58     10.64 o 
   4   0  14       18.04       17.42     17.98 o 
   5   0  14       10.46       12.72     19.41 o 
   6   0  14        2.53        6.57     16.49 o 
  -5   1  14        4.71        8.07     16.61 o 
  -4   1  14        5.10        6.30     13.13 o 
  -3   1  14       40.39       14.90     11.83 o 
  -2   1  14        1.49        3.60      6.92 o 
  -1   1  14        2.13        2.73      6.93 o 
   0   1  14       87.34       65.08     15.36 o 
   1   1  14       27.32       20.45     12.44 o 
   2   1  14       21.52       23.89     12.14 o 
   3   1  14       22.56       13.71      9.62 o 
   4   1  14        1.52        4.15      9.16 o 
   5   1  14        0.59        3.40     11.99 o 
   6   1  14        5.98        4.05     13.88 o 
   7   1  14        1.31        4.68     16.44 o 
  -5   2  14       15.84       14.59     19.97 o 
  -4   2  14       44.25       46.89     24.07 o 
  -3   2  14       22.37       11.77     15.72 o 
  -2   2  14       42.52       27.60     11.55 o 
  -1   2  14       24.21       19.74      9.68 o 
   0   2  14        0.26        4.90      6.82 o 
   1   2  14        0.43        5.75      8.25 o 
   2   2  14       68.16       59.25     17.31 o 
   3   2  14       23.54       22.60     11.72 o 
   4   2  14        1.61        6.79      8.08 o 
   5   2  14       32.20       19.39     11.88 o 
   6   2  14        0.05        8.46     16.57 o 
   7   2  14        4.31        4.88     10.32 o 
  -5   3  14        8.39        5.62     15.07 o 
  -4   3  14       18.42        9.36     14.23 o 
  -3   3  14       40.99       29.31     16.82 o 
  -2   3  14        2.19        4.62      8.55 o 
  -1   3  14        0.05        6.29      8.64 o 
   0   3  14       39.86       22.53     26.34 o 
   1   3  14       11.80       10.69      7.83 o 
   2   3  14       27.61       16.08      9.99 o 
   3   3  14       33.98       11.39     10.13 o 
   4   3  14       21.75       12.76      8.76 o 
   5   3  14        1.23        3.63      5.80 o 
   6   3  14       29.64       18.49     10.30 o 
   7   3  14        4.50        3.35      8.74 o 
  -4   4  14       12.24       14.16     16.77 o 
  -3   4  14        8.59        5.35     10.85 o 
  -2   4  14        6.21        6.30     10.70 o 
  -1   4  14       23.63       28.10     12.68 o 
   0   4  14        8.74       12.53     11.01 o 
   1   4  14       16.43       13.83     10.12 o 
   2   4  14       15.23       13.74      9.95 o 
   3   4  14        6.81        7.94     10.92 o 
   4   4  14       13.00       11.52      9.49 o 
   5   4  14       30.69       23.23     11.29 o 
   6   4  14        0.28        5.44      7.35 o 
   7   4  14        2.41        8.37      7.92 o 
  -4   5  14        1.85        8.44     14.56 o 
  -3   5  14       10.66        9.81     18.49 o 
  -2   5  14        0.02        7.40     11.33 o 
  -1   5  14       24.74       32.50     21.71 o 
   0   5  14       18.41       11.63     12.26 o 
   1   5  14        7.58        5.32     13.20 o 
   2   5  14        4.00        2.70     11.23 o 
   3   5  14        2.83        6.04      6.95 o 
   4   5  14        8.83        7.60      8.31 o 
   5   5  14        7.90        7.16      7.92 o 
   6   5  14        7.79       11.80      8.69 o 
  -3   6  14        1.87        3.61     11.69 o 
  -2   6  14        0.74        4.88     14.48 o 
  -1   6  14      115.43      198.50     35.13 o 
   0   6  14       14.82       15.18     18.00 o 
   1   6  14       35.59       22.11     18.65 o 
   2   6  14       20.02       15.35     13.42 o 
   3   6  14        8.05        8.34     10.17 o 
   4   6  14        1.21        7.71      8.86 o 
   5   6  14       39.18       23.02      9.86 o 
   6   6  14        0.15        6.08      7.71 o 
  -2   7  14        9.58        7.72     14.27 o 
  -1   7  14       14.04       12.96     21.59 o 
   0   7  14        3.76        6.98     15.39 o 
   1   7  14        2.34        5.37     11.09 o 
   2   7  14        1.37        6.76     11.66 o 
   3   7  14       17.00        7.49     11.04 o 
   4   7  14        3.91        6.87     11.39 o 
   5   7  14        9.04        8.97     10.38 o 
  -1   8  14        9.37       10.08     18.82 o 
   0   8  14        0.19        5.56     14.84 o 
   1   8  14        0.04        8.10     13.10 o 
   2   8  14       12.49       23.24     15.39 o 
   3   8  14        8.71        3.79     10.57 o 
   4   8  14        0.09        3.10      8.87 o 
  -1  -2  15        3.81        6.57      9.53 o 
   0  -2  15        0.48        4.56      8.03 o 
   1  -2  15        5.91        5.10     13.37 o 
   2  -2  15        0.29        6.11     14.81 o 
  -2  -1  15       13.58        9.84     15.13 o 
  -1  -1  15       34.00       20.87     13.16 o 
   0  -1  15        0.98        7.50      7.88 o 
   1  -1  15        6.47        6.89     10.59 o 
   2  -1  15        1.86        2.50     11.36 o 
   3  -1  15        0.75        3.38     14.53 o 
   4  -1  15        4.04        2.54     12.43 o 
  -3   0  15        0.09        3.34     12.23 o 
  -2   0  15       16.24       13.69     16.67 o 
  -1   0  15        0.36        5.73      9.91 o 
   0   0  15       20.00       16.49     13.79 o 
   1   0  15       60.90       55.16     14.18 o 
   2   0  15        0.55        5.59      9.00 o 
   3   0  15        0.00        2.12      7.97 o 
   4   0  15        9.37       11.76     20.15 o 
  -3   1  15        0.92        5.88     11.85 o 
  -2   1  15        0.20        1.95     10.91 o 
  -1   1  15        2.71        5.21      9.35 o 
   0   1  15        0.97        3.85      8.47 o 
   1   1  15       42.38       29.66     12.88 o 
   2   1  15        5.38        4.95      9.01 o 
   3   1  15        0.30       12.44     11.93 o 
   4   1  15        0.08        8.39     16.53 o 
   5   1  15        8.80        7.01     16.72 o 
  -3   2  15        1.36        8.68     18.93 o 
  -2   2  15        7.11        8.25     15.84 o 
  -1   2  15        1.68        5.53      7.69 o 
   0   2  15        0.71        7.20      8.63 o 
   1   2  15       42.68       49.22     16.76 o 
   2   2  15        0.62        6.62      8.44 o 
   3   2  15        0.23        5.34      9.37 o 
   4   2  15        6.18        9.50     11.50 o 
   5   2  15        0.26        2.71     17.37 o 
  -3   3  15        1.26       11.20     14.85 o 
  -2   3  15        1.62        3.35     13.91 o 
  -1   3  15        7.88        4.94      9.27 o 
   0   3  15       15.52       13.87     10.42 o 
   1   3  15        0.08        1.35      6.19 o 
   2   3  15        2.93        8.50     10.37 o 
   3   3  15       15.30       17.69     14.50 o 
   4   3  15        0.55        3.39      8.33 o 
   5   3  15       16.60        6.76     11.53 o 
  -3   4  15        0.00        2.04     10.45 o 
  -2   4  15       11.36       17.18     17.88 o 
  -1   4  15        0.39        6.07      9.58 o 
   0   4  15        0.17        6.47     10.10 o 
   1   4  15       19.91       14.22     11.69 o 
   2   4  15        1.12        4.63      8.71 o 
   3   4  15       11.09        5.95      9.99 o 
   4   4  15        6.17       10.79     10.89 o 
   5   4  15        2.95        3.19      6.90 o 
  -2   5  15        5.31        5.26     10.33 o 
  -1   5  15       28.38       33.53     19.43 o 
   0   5  15       43.10       26.14     13.83 o 
   1   5  15        3.71        4.94     10.41 o 
   2   5  15        4.68        8.62     12.66 o 
   3   5  15       10.93       10.16     10.81 o 
   4   5  15        2.67        5.28      9.54 o 
   5   5  15        0.67        4.08      7.26 o 
  -1   6  15       11.78        9.51     16.12 o 
   0   6  15       13.65        9.69     15.96 o 
   1   6  15        0.24        4.09     14.93 o 
   2   6  15        1.71        6.46     17.96 o 
   3   6  15        2.05        9.98     12.24 o 
   4   6  15        3.45        6.40      7.32 o 
   1   7  15        0.54        2.80      9.31 o 
   2   7  15        7.63        7.55     20.64 o 
   1   1  16       10.79        9.34     10.81 o 
   0   2  16       12.13        4.83      7.51 o 
   1   2  16        0.11        1.93      7.23 o 
   2   2  16        5.17        2.84      8.89 o 
   0   3  16        1.11        3.02      7.08 o 
   1   3  16        5.67        9.51     11.49 o 
   2   3  16       10.45       20.38     14.47 o 
   1   4  16        0.44        9.15     11.71 o 
                                                 
